# Supplementary material for: ChnagG Plays the Role of 5‐Salicylate Hydroxylase in the Gentisic Acid Pathway of Salicylic Acid Metabolism in Cochliobolus heterostrophus
Source: Mol Plant Pathol. 2025 Jun 2;26(6):e70090. doi: 10.1111/mpp.70090 (PMC12130555; doi:10.1111/mpp.70090)
Supplement: Supplementary file 4 — Table S1 Identification of metabolites via liquid chromatography‐mass spectrometry (LC–MS). [file MPP-26-e70090-s004.xlsx]

## Sheet: all.exp.NEG
index	MS2_name	MS1_name	formula	rtmin	mz	WT-1	WT-2	WT-3	WT-4	WT-5	WT-6	QC1	QC2	QC3	SuperClass	Class	SubClass	CAS	HMDB	C_ID	Pathway	KEGG_B_class	KEGG_A_class
Com_14_neg	Gluconic acid	--	C6 H12 O7	1.311	195.051	1695538307	5.14554e+08	3.25437e+08	3.93309e+08	3.64245e+08	6.58873e+08	2586819014	2641024025	2545044690	Organic acids and derivatives	Hydroxy acids and derivatives	Medium-chain hydroxy acids and derivatives	-	HMDB0303730	-	-	-	-
Com_63_neg	D-α-Hydroxyglutaric acid	--	C5 H8 O5	1.993	147.029	2185219508	3247517384	2375228962	3401756257	3346040146	3066466350	2471873876	2742113104	2571903774	--	--	--	--	--	-	-	-	-
Com_100_neg	3-Hydroxy-3-methylglutaric acid	--	C6 H10 O5	3.242	161.045	1325027511	3256466470	1862993694	2200366693	1875629292	1938437203	2126301617	2085272885	2033690004	Lipids and lipid-like molecules	Fatty Acyls	Fatty acids and conjugates	503-49-1	HMDB0000355	-	-	-	-
Com_195_neg	Thiodiglycolic acid	--	C4 H6 O4 S	3.187	148.991	3.66492e+08	2.20006e+08	2.41503e+08	4.29012e+08	1.52031e+08	3.24573e+08	5.53236e+08	5.70194e+08	5.60208e+08	Organic acids and derivatives	Carboxylic acids and derivatives	Dicarboxylic acids and derivatives	123-93-3	HMDB0042032	-	-	-	-
Com_261_neg	N-Acetylaspartic acid	--	C6 H9 N O5	1.891	174.04	5.6768e+08	2.51311e+08	4.09141e+08	5.4012e+08	2.66637e+08	4.69363e+08	427546071	4.43443e+08	4.38295e+08	Organic acids and derivatives	Carboxylic acids and derivatives	Amino acids, peptides, and analogues	997-55-7	HMDB0000812	C01042	ko01100//Metabolic pathways;ko00250//Alanine, aspartate and glutamate metabolism	Amino acid metabolism;Global and overview maps	Metabolism
Com_271_neg	N-Acetyl-α-D-glucosamine 1-phosphate	--	C8 H16 N O9 P	1.365	300.049	1016679045	1461396757	1274976471	7.19853e+08	7.81105e+08	1673033253	1869993002	1895452579	1805519499	--	--	--	--	--	-	-	-	-
Com_298_neg	D-(-)-Fructose	--	C6 H12 O6	1.351	179.056	3.97374e+08	6.18797e+08	5.32426e+08	5.4413e+08	5.95213e+08	5.62569e+08	3.06867e+08	493295698	5.39367e+08	Organic oxygen compounds	Organooxygen compounds	Carbohydrates and carbohydrate conjugates	53188-23-1	HMDB0000660	C02336	ko00520//Amino sugar and nucleotide sugar metabolism	Carbohydrate metabolism	Metabolism
Com_350_neg	trans-Aconitic acid	--	C6 H6 O6	2.225	173.009	4.46895e+08	2.7018e+08	1.85698e+08	1.5395e+08	1.98167e+08	2.09537e+08	2.30851e+08	228341747	2.39209e+08	Organic acids and derivatives	Carboxylic acids and derivatives	Tricarboxylic acids and derivatives	4023-65-8	HMDB0000958	C02341	ko01100//Metabolic pathways;ko00660//C5-Branched dibasic acid metabolism	Carbohydrate metabolism;Global and overview maps	Metabolism
Com_389_neg	3-Methylglutaric acid	--	C6 H10 O4	3.953	145.05	6.949e+07	6.20936e+08	2.34283e+08	5.8972e+08	1.4209e+08	7.34726e+08	3.19392e+08	3.28274e+08	3.49799e+08	Lipids and lipid-like molecules	Fatty Acyls	Fatty acids and conjugates	626-51-7	HMDB0000752	-	-	-	-
Com_454_neg	Glutaconic acid	--	C5 H6 O4	1.992	129.019	2.19623e+08	2.67151e+08	2.09922e+08	3.21446e+08	331502582	2.75835e+08	2.26364e+08	2.32362e+08	2.19452e+08	Organic acids and derivatives	Carboxylic acids and derivatives	Dicarboxylic acids and derivatives	1724-02-3	HMDB0000620	-	-	-	-
Com_599_neg	Uridine 5'-diphosphogalactose	--	C15 H24 N2 O17 P2	1.414	565.049	7.15627e+08	4.60888e+06	2.54996e+07	2.50441e+07	9.8259e+07	1.62634e+08	5.86512e+08	6.3373e+08	6.33409e+08	Nucleosides, nucleotides, and analogues	Pyrimidine nucleotides	Pyrimidine nucleotide sugars	1955-26-6	HMDB0012305	C02199	ko01100//Metabolic pathways;ko00520//Amino sugar and nucleotide sugar metabolism	Carbohydrate metabolism;Global and overview maps	Metabolism
Com_605_neg	Prostaglandin F2β	--	C20 H34 O5	7.301	353.233	3.37973e+07	8.42106e+07	1.17154e+08	141401252	1.03613e+08	1.04029e+08	1.0144e+08	1.04691e+08	9.9699e+07	--	--	--	--	--	-	-	-	-
Com_656_neg	2'-Deoxyinosine	--	C10 H12 N4 O4	4.526	251.079	8.3439e+07	8.26489e+07	5.12748e+07	1.46179e+08	4.9326e+07	6.2484e+07	1.3646e+08	1.62967e+08	1.54853e+08	Nucleosides, nucleotides, and analogues	Purine nucleosides	Purine 2'-deoxyribonucleosides	890-38-0	HMDB0000071	C05512	ko01100//Metabolic pathways;ko02010//ABC transporters;ko00230//Purine metabolism	Global and overview maps;Membrane transport;Nucleotide metabolism	Environmental Information Processing;Metabolism
Com_682_neg	(±)9(10)-DiHOME	--	C18 H34 O4	7.501	313.238	1.11895e+08	5.05415e+07	6.1864e+07	9.67663e+07	5.4744e+07	7.81241e+07	89985901	8.49144e+07	8.22396e+07	--	--	--	--	--	-	-	-	-
Com_714_neg	L-Cysteinesulfinic acid	--	C3 H7 N O4 S	1.843	152.002	1.42805e+06	4.62791e+06	2.51781e+06	2.3016e+08	1.07965e+06	2.41041e+07	2.0543e+07	2.02213e+07	1.895e+07	Organic acids and derivatives	Carboxylic acids and derivatives	Amino acids, peptides, and analogues	1115-65-7	HMDB0000996	C00606	ko01100//Metabolic pathways;ko00270//Cysteine and methionine metabolism;ko00430//Taurine and hypotaurine metabolism	Amino acid metabolism;Global and overview maps;Metabolism of other amino acids	Metabolism
Com_958_neg	D-(+)-Malic acid	--	C4 H6 O5	1.933	133.014	7067630503	5601118269	3599141250	4398535692	4071945650	4703911919	5960055249	5778097425	5602903181	Organic acids and derivatives	Hydroxy acids and derivatives	Beta hydroxy acids and derivatives	636-61-3	HMDB0031518	C00497	ko01100//Metabolic pathways;ko00650//Butanoate metabolism	Carbohydrate metabolism;Global and overview maps	Metabolism
Com_985_neg	DL-α-Methoxyphenylacetic acid	--	C9 H10 O3	5.611	165.055	5.36414e+07	8.13903e+07	7.33685e+07	4.3538e+07	9.51069e+07	7.35569e+07	6.08104e+07	6.52469e+07	6.04845e+07	--	--	--	--	--	-	-	-	-
Com_1106_neg	Pimelic acid	--	C7 H12 O4	5.392	159.066	4.2548e+07	5.1691e+07	3.42814e+07	7.33048e+07	7.69839e+07	6.86746e+07	5.34692e+07	5.01329e+07	5.11894e+07	Lipids and lipid-like molecules	Fatty Acyls	Fatty acids and conjugates	111-16-0	HMDB0000857	C02656	ko01100//Metabolic pathways;ko00780//Biotin metabolism	Global and overview maps;Metabolism of cofactors and vitamins	Metabolism
Com_1143_neg	δ-Gluconic acid δ-lactone	--	C6 H10 O6	1.521	177.04	1.38365e+08	6.43089e+07	2.86013e+07	3.11785e+07	6.23658e+07	65951479	1.76723e+08	1.6735e+08	115641921	--	--	--	--	--	-	-	-	-
Com_1252_neg	15(R)-Prostaglandin E2	--	C20 H32 O5	6.095	397.221	1.20487e+08	9.90668e+06	3.51059e+06	5.3657e+06	1.08499e+07	1.68553e+07	3.08543e+07	3.17474e+07	3.30622e+07	--	--	--	--	--	-	-	-	-
Com_1334_neg	Orotic acid	--	C5 H4 N2 O4	1.526	155.009	2.64991e+06	5.27572e+07	1.17456e+08	5.4443e+07	6.18801e+07	4.37425e+07	3.98556e+07	4.0132e+07	4.01734e+07	Organoheterocyclic compounds	Diazines	Pyrimidines and pyrimidine derivatives	65-86-1	HMDB0000226	C00295	ko01100//Metabolic pathways;ko00240//Pyrimidine metabolism	Global and overview maps;Nucleotide metabolism	Metabolism
Com_1393_neg	Uridine monophosphate (UMP)	--	C9 H13 N2 O9 P	1.505	323.029	4.87982e+07	1.49887e+07	2.51488e+06	2.61341e+06	5.14313e+06	6.93141e+06	2.14449e+07	2.00673e+07	1.88974e+07	--	--	--	--	--	-	-	-	-
Com_1477_neg	δ-Ribono-1,4-lactone	--	C5 H8 O5	2.347	147.029	1.94779e+08	2.1208e+08	1.53966e+08	1.97247e+08	1.75125e+08	1.75646e+08	1.90016e+08	1.89377e+08	1.75598e+08	--	--	--	--	--	-	-	-	-
Com_1606_neg	Pseudouridine	--	C9 H12 N2 O6	1.682	243.062	1.16775e+08	8.92766e+07	1.5809e+08	1.41082e+08	1.51628e+08	1.03906e+08	1.05727e+08	9.69767e+07	8.85315e+07	Nucleosides, nucleotides, and analogues	Nucleoside and nucleotide analogues	HASH(0x3357618)	1445-07-4	HMDB0000767	C02067	ko01100//Metabolic pathways;ko00240//Pyrimidine metabolism	Global and overview maps;Nucleotide metabolism	Metabolism
Com_1644_neg	D-Ribose-1-phosphate	--	C5 H11 O8 P	1.313	229.012	363247314	5.26421e+07	4.55946e+07	3.97078e+07	8.13078e+07	3.64179e+07	2.95965e+07	4.92514e+07	2.93036e+07	Organic oxygen compounds	Organooxygen compounds	Carbohydrates and carbohydrate conjugates	14075-00-4	HMDB0001489	C00620	ko01100//Metabolic pathways;ko00230//Purine metabolism;ko00030//Pentose phosphate pathway	Carbohydrate metabolism;Global and overview maps;Nucleotide metabolism	Metabolism
Com_1683_neg	4-Methylhippuric acid	--	C10 H11 N O3	5.53	192.066	5.42763e+06	1.0262e+07	6.39013e+06	1.10829e+07	6.99073e+06	9.67493e+06	7.26816e+06	8.18143e+06	6.75572e+06	Benzenoids	Benzene and substituted derivatives	Benzoic acids and derivatives	27115-50-0	HMDB0013292	-	-	-	-
Com_1712_neg	Indole-2-carboxylic acid	--	C9 H7 N O2	5.608	160.04	1.64409e+07	3.21288e+07	3.00073e+07	2.79863e+07	3.91577e+07	2.79755e+07	3.0259e+07	3.40178e+07	3.00073e+07	Organoheterocyclic compounds	Indoles and derivatives	Indolecarboxylic acids and derivatives	1477-50-5	HMDB0002285	-	-	-	-
Com_1875_neg	trans-Cinnamic acid	--	C9 H8 O2	4.896	147.045	3.30144e+07	3.02046e+07	3.67045e+07	5.31781e+07	3.66309e+07	46166517	4.82141e+07	5.21269e+07	5.06178e+07	Phenylpropanoids and polyketides	Cinnamic acids and derivatives	Cinnamic acids	140-10-3	HMDB0000930	C00423	ko01100//Metabolic pathways;ko01110//Biosynthesis of secondary metabolites;ko01120//Microbial metabolism in diverse environments;ko01060//Biosynthesis of plant secondary metabolites;ko01070//Biosynthesis of plant hormones;ko00360//Phenylalanine metabolism;ko00999//Biosynthesis of various plant secondary metabolites;ko00130//Ubiquinone and other terpenoid-quinone biosynthesis	Amino acid metabolism;Biosynthesis of other secondary metabolites;Chemical structure transformation maps;Global and overview maps;Metabolism of cofactors and vitamins	Metabolism
Com_2117_neg	Quinaldic acid	--	C10 H7 N O2	3.202	172.04	9.55889e+06	1.93218e+07	2.54496e+07	2.37517e+07	2.39642e+07	2.07994e+07	2.86848e+07	3.03727e+07	3.023e+07	Organoheterocyclic compounds	Quinolines and derivatives	Quinoline carboxylic acids	1993-10-07	HMDB0000842	-	-	-	-
Com_2252_neg	4-(hydroxymethyl)benzoic acid	--	C8 H8 O3	5.473	151.04	3.54651e+07	3.98065e+07	3.58807e+07	2.79106e+07	3.78516e+07	3.3964e+07	3.48723e+07	3.38611e+07	3.37768e+07	--	--	--	--	--	-	-	-	-
Com_2417_neg	20-Hydroxy-(5Z,8Z,11Z,14Z)-eicosatetraenoic acid	--	C20 H32 O3	6.835	319.228	2.4222e+07	3.25531e+07	3.34088e+07	4.51259e+07	2.19343e+07	3.30906e+07	4.39314e+07	4.38391e+07	4.15008e+07	Lipids and lipid-like molecules	Fatty Acyls	Fatty acids and conjugates	79551-86-3	HMDB0005998	C14748	ko01100//Metabolic pathways;ko00590//Arachidonic acid metabolism	Global and overview maps;Lipid metabolism	Metabolism
Com_2529_neg	D-Mannitol 1-phosphate	--	C6 H15 O9 P	1.299	261.038	3.66589e+08	1.25772e+08	1.17882e+08	1.19671e+08	196144796	1.76623e+08	1.35686e+08	1.25492e+08	127583417	Organic oxygen compounds	Organooxygen compounds	Carbohydrates and carbohydrate conjugates	15806-48-1	HMDB0001530	C00644	ko01100//Metabolic pathways;ko00051//Fructose and mannose metabolism	Carbohydrate metabolism;Global and overview maps	Metabolism
Com_2873_neg	N-Acetylanthranilic acid	--	C9 H9 N O3	5.832	178.051	2.32152e+06	3.61968e+06	1.09703e+06	2.16531e+06	1.97229e+06	1.80179e+06	2.29252e+06	2.27197e+06	2.15244e+06	Benzenoids	Benzene and substituted derivatives	Benzoic acids and derivatives	2719-08-06	HMDB0032388	C06332	ko01063//Biosynthesis of alkaloids derived from shikimate pathway	Chemical structure transformation maps	Metabolism
Com_2879_neg	3-Pyridylacetic acid	--	C7 H7 N O2	5.538	136.04	1.08909e+07	4.53388e+07	5.32287e+07	1.41814e+07	5.63549e+07	3.53407e+07	4.44828e+07	4.39592e+07	4.50107e+07	Organoheterocyclic compounds	Pyridines and derivatives	HASH(0x43c2e20)	501-81-5	HMDB0001538	-	-	-	-
Com_3109_neg	3-Isopropylmalic acid	--	C7 H12 O5	5.205	175.061	9.05406e+06	8.06166e+06	5.59537e+06	6.9864e+06	4.74821e+06	6.4524e+06	1.21036e+07	1.88589e+07	2.04575e+07	Lipids and lipid-like molecules	Fatty Acyls	Fatty acids and conjugates	126576-14-5	HMDB0012156	C04411	ko01100//Metabolic pathways;ko01110//Biosynthesis of secondary metabolites;ko01230//Biosynthesis of amino acids;ko01210//2-Oxocarboxylic acid metabolism;ko00290//Valine, leucine and isoleucine biosynthesis	Amino acid metabolism;Global and overview maps	Metabolism
Com_3569_neg	N-Acetyl-L-phenylalanine	--	C11 H13 N O3	5.58	206.082	1.1946e+07	1.34923e+07	8.41117e+06	1.93425e+07	1.31351e+07	2.03327e+07	1.63413e+07	2.07739e+07	1.73101e+07	Organic acids and derivatives	Carboxylic acids and derivatives	Amino acids, peptides, and analogues	2018-61-3	HMDB0000512	C03519	ko01100//Metabolic pathways;ko00360//Phenylalanine metabolism	Amino acid metabolism;Global and overview maps	Metabolism
Com_3927_neg	D-Raffinose	--	C18 H32 O16	1.234	503.163	1.65945e+06	3.04077e+06	4.53498e+06	7.15867e+06	6.14717e+06	4.21449e+06	2.75916e+06	2.92108e+06	2.93863e+06	Organic oxygen compounds	Organooxygen compounds	Carbohydrates and carbohydrate conjugates	512-69-6	HMDB0003213	C00492	ko01100//Metabolic pathways;ko02010//ABC transporters;ko00052//Galactose metabolism	Carbohydrate metabolism;Global and overview maps;Membrane transport	Environmental Information Processing;Metabolism
Com_4021_neg	DL-4-Hydroxyphenyllactic acid	--	C9 H10 O4	5.175	181.051	1.7285e+07	2.65574e+07	1.73557e+07	1.71427e+07	2.6457e+07	1.97896e+07	1.13581e+07	1.02718e+07	1.84184e+07	--	--	--	--	--	-	-	-	-
Com_4467_neg	L-Cysteic acid	--	C3 H7 N O5 S	1.229	167.997	3.65918e+07	3.21121e+07	2.67187e+07	2.66716e+07	2.91001e+07	2.72024e+07	4.23954e+07	4.09442e+07	4.07889e+07	Organic acids and derivatives	Carboxylic acids and derivatives	Amino acids, peptides, and analogues	-	HMDB0303991	C00506	ko01100//Metabolic pathways;ko00270//Cysteine and methionine metabolism;ko00430//Taurine and hypotaurine metabolism	Amino acid metabolism;Global and overview maps;Metabolism of other amino acids	Metabolism
Com_4624_neg	Daidzein	--	C15 H10 O4	5.731	253.051	289408	1.87543e+07	294627	329413	303777	312236	308765	327259	335639	Phenylpropanoids and polyketides	Isoflavonoids	Isoflav-2-enes	486-66-8	HMDB0003312	C10208	ko01100//Metabolic pathways;ko01110//Biosynthesis of secondary metabolites;ko01061//Biosynthesis of phenylpropanoids	Chemical structure transformation maps;Global and overview maps	Metabolism
Com_5709_neg	Jasmonic acid	--	C12 H18 O3	5.517	209.118	1.1029e+06	2.40055e+06	1.38922e+06	2.5265e+06	1.42912e+06	1.69e+06	4.26078e+06	4.32809e+06	3.8685e+06	Lipids and lipid-like molecules	Fatty Acyls	Lineolic acids and derivatives	59366-47-1	HMDB0032797	C08491	ko01100//Metabolic pathways;ko01110//Biosynthesis of secondary metabolites;ko01060//Biosynthesis of plant secondary metabolites;ko01070//Biosynthesis of plant hormones;ko00592//alpha-Linolenic acid metabolism	Chemical structure transformation maps;Global and overview maps;Lipid metabolism	Metabolism
Com_6203_neg	Glycerophospho-N-palmitoyl ethanolamine	--	C21 H44 N O7 P	6.125	452.278	579034	698172	850435	780420	850218	668943	2.52045e+06	1.57255e+06	2.70838e+06	--	--	--	--	--	-	-	-	-
Com_7201_neg	Cyclic ADP-ribose	--	C15 H21 N5 O13 P2	2.06	540.055	1.712e+07	577488	411471	366571	456914	440917	800086	1.40878e+06	1.0992e+06	Organic oxygen compounds	Organooxygen compounds	Carbohydrates and carbohydrate conjugates	-	HMDB0249529	-	-	-	-
Com_8235_neg	13,14-Dihydro-15-keto Prostaglandin E1	--	C20 H34 O5	7.491	353.234	1.81038e+06	5.12695e+06	5.70818e+06	6.5285e+06	5.36464e+06	4.83552e+06	8.28069e+06	8.06201e+06	8.26231e+06	--	--	--	--	--	-	-	-	-
Com_8376_neg	(±)12(13)-DiHOME	--	C18 H34 O4	7.967	313.239	1732368272	1.06674e+08	1.35803e+08	1.43042e+08	1.37988e+08	3.46591e+08	3.6208e+08	3.49905e+08	3.4091e+08	--	--	--	--	--	-	-	-	-
Com_8378_neg	Gallic acid	--	C7 H6 O5	3.497	169.014	5.66027e+06	5.00359e+06	4.46869e+06	4.90844e+06	3.37746e+06	3.37743e+06	7.74886e+06	6.1513e+06	4.64116e+06	Benzenoids	Benzene and substituted derivatives	Benzoic acids and derivatives	149-91-7	HMDB0005807	C01424	ko01120//Microbial metabolism in diverse environments;ko01061//Biosynthesis of phenylpropanoids;ko00999//Biosynthesis of various plant secondary metabolites	Biosynthesis of other secondary metabolites;Chemical structure transformation maps;Global and overview maps	Metabolism
Com_9132_neg	Adenosine 5'-monophosphate	--	C10 H14 N5 O7 P	1.63	346.056	1.3575e+06	1.48622e+07	935387	852105	881406	1.02382e+06	1.2181e+06	1.26008e+06	1.12122e+06	Nucleosides, nucleotides, and analogues	Purine nucleotides	Purine ribonucleotides	61-19-8	HMDB0000045	C00020	ko01100//Metabolic pathways;ko01110//Biosynthesis of secondary metabolites;ko01060//Biosynthesis of plant secondary metabolites;ko00230//Purine metabolism;ko01070//Biosynthesis of plant hormones;ko01065//Biosynthesis of alkaloids derived from histidine and purine	Chemical structure transformation maps;Global and overview maps;Nucleotide metabolism	Metabolism
Com_9189_neg	Thymidine 5'-monophosphate	--	C10 H15 N2 O8 P	2.525	321.05	5.28351e+06	755143	405651	448463	458021	461494	472216	478626	495935	Nucleosides, nucleotides, and analogues	Pyrimidine nucleotides	Pyrimidine deoxyribonucleotides	365-07-1	HMDB0001227	C00364	ko01100//Metabolic pathways;ko00240//Pyrimidine metabolism	Global and overview maps;Nucleotide metabolism	Metabolism
Com_9283_neg	Glycocholic acid	--	C26 H43 N O6	6.431	464.3	1.01076e+06	2.10779e+06	3.61301e+06	5.75507e+06	1.01979e+06	6.07345e+06	1.92011e+06	3.37408e+06	2.58587e+06	Lipids and lipid-like molecules	Steroids and steroid derivatives	Bile acids, alcohols and derivatives	68753-51-5	HMDB0000331	C01921	ko01100//Metabolic pathways;ko00121//Secondary bile acid biosynthesis	Global and overview maps;Lipid metabolism	Metabolism
Com_10752_neg	Acetyl-N-formyl-5-methoxykynurenamine	--	C13 H16 N2 O4	5.461	263.104	5.3357e+06	4.48664e+06	4.77655e+06	4.62884e+06	4.1001e+06	4.36641e+06	4.86487e+06	6.2715e+06	5.93023e+06	Organic oxygen compounds	Organooxygen compounds	Carbonyl compounds	52450-38-1	HMDB0004259	C05642	ko00380//Tryptophan metabolism	Amino acid metabolism	Metabolism
Com_11122_neg	Uridine 5'-diphosphoglucuronic acid	--	C15 H22 N2 O18 P2	1.862	579.028	7.11174e+07	1.48904e+07	1.08564e+07	1.10822e+07	1.2953e+07	1.27733e+07	1.46043e+07	1.51083e+07	1.39524e+07	Organoheterocyclic compounds	Lactones	Gamma butyrolactones	2616-64-0	HMDB0000935	C00167	ko01100//Metabolic pathways;ko00520//Amino sugar and nucleotide sugar metabolism;ko00040//Pentose and glucuronate interconversions;ko00053//Ascorbate and aldarate metabolism	Carbohydrate metabolism;Global and overview maps	Metabolism
Com_11632_neg	11(E)-Eicosenoic Acid	--	C20 H38 O2	11.656	309.28	1.35045e+06	4.86902e+06	5.80789e+06	7.3671e+06	3.51259e+06	1.2505e+06	5.18027e+06	4.71866e+06	3.0966e+06	--	--	--	--	--	-	-	-	-
Com_11769_neg	N-Acetylsphingosine	--	C20 H39 N O3	9.547	340.286	928414	972467	2.21274e+06	3.85415e+06	1.22268e+06	1.36517e+06	1.28492e+06	1.07693e+06	1.15663e+06	Lipids and lipid-like molecules	Sphingolipids	Ceramides	-	HMDB0247781	-	-	-	-
Com_14431_neg	8-iso-15-keto Prostaglandin F2α	--	C20 H32 O5	6.964	351.218	839581	3.12246e+06	1.98241e+06	3.51817e+06	2.89898e+06	2.17333e+06	3.12449e+06	3.0985e+06	3.09031e+06	--	--	--	--	--	-	-	-	-
Com_14781_neg	15(R),19(R)-Hydroxy prostaglandin F2α	--	C20 H34 O6	4.778	369.226	1.30655e+06	2.08608e+06	2.6485e+06	1.94381e+06	2.80261e+06	2.21228e+06	2.02584e+06	2.79286e+06	2.78339e+06	--	--	--	--	--	-	-	-	-
Com_15268_neg	2'-Deoxycytidine 5'-monophosphate (dCMP)	--	C9 H14 N3 O7 P	1.566	352.056	4.29633e+06	4.21603e+06	4.29657e+06	1.55483e+06	3.19351e+06	3.17441e+06	2.3059e+06	2.50744e+06	2.5923e+06	--	--	--	--	--	-	-	-	-
Com_18868_neg	Guanosine monophosphate (GMP)	--	C10 H14 N5 O8 P	3.767	362.051	6.09951e+06	601028	287361	660155	502546	679101	449748	684272	740809	--	--	--	--	--	-	-	-	-
Com_24248_neg	α,α-Trehalose	--	C12 H22 O11	1.631	377.085	3.8839e+06	2.02606e+06	1.01571e+06	1.37616e+06	1.17781e+06	1.62986e+06	1.55074e+06	1.81592e+06	1.75721e+06	--	--	--	--	--	-	-	-	-
Com_236_neg	Palmitic acid	--	C16 H32 O2	10.471	255.233	1.93429e+08	2.53897e+08	2.9822e+08	4.10731e+08	2.01972e+08	1.5881e+08	3.25943e+08	2.98491e+08	2.73919e+08	Lipids and lipid-like molecules	Fatty Acyls	Fatty acids and conjugates	-	HMDB0303203	C00249	ko01100//Metabolic pathways;ko01060//Biosynthesis of plant secondary metabolites;ko01040//Biosynthesis of unsaturated fatty acids;ko00061//Fatty acid biosynthesis;ko00073//Cutin, suberine and wax biosynthesis;ko00071//Fatty acid degradation;ko00062//Fatty acid elongation;ko01212//Fatty acid metabolism	Chemical structure transformation maps;Global and overview maps;Lipid metabolism	Metabolism
Com_55_neg	Pantothenic acid	--	C9 H17 N O5	5.019	218.103	1170295186	1701895279	1514009098	2213060991	1958762254	1763350025	1510720863	1506333920	1497161241	Organic oxygen compounds	Organooxygen compounds	Alcohols and polyols	79-83-4	HMDB0000210	C00864	ko01100//Metabolic pathways;ko01110//Biosynthesis of secondary metabolites;ko00770//Pantothenate and CoA biosynthesis;ko00410//beta-Alanine metabolism	Global and overview maps;Metabolism of cofactors and vitamins;Metabolism of other amino acids	Metabolism
Com_151_neg	10-Hydroxydecanoic acid	--	C10 H20 O3	6.018	187.134	2.85703e+07	4.83308e+07	8.4351e+07	2.49163e+07	2.26929e+08	1.23872e+08	1.37691e+08	1.45235e+08	1.53397e+08	Organic acids and derivatives	Hydroxy acids and derivatives	Medium-chain hydroxy acids and derivatives	-	HMDB0244272	-	-	-	-
Com_83_neg	2-Hydroxyphenylalanine	--	C9 H11 N O3	2.467	180.066	1971703186	2909328695	2052098832	2180305910	1921274782	2317269736	1922838331	1990727052	2175360484	Organic acids and derivatives	Carboxylic acids and derivatives	Amino acids, peptides, and analogues	2370-61-8	HMDB0006050	-	-	-	-
Com_91_neg	Uric acid	--	C5 H4 N4 O3	1.865	167.021	1.93926e+06	2.92454e+07	7.33424e+06	7.13967e+06	4.21557e+06	4.23938e+06	7.14525e+06	7.62765e+06	7.42625e+06	Organoheterocyclic compounds	Imidazopyrimidines	Purines and purine derivatives	69-93-2	HMDB0000289	C00366	ko01100//Metabolic pathways;ko01120//Microbial metabolism in diverse environments;ko00230//Purine metabolism	Global and overview maps;Nucleotide metabolism	Metabolism
Com_377_neg	α-Aspartylphenylalanine	--	C13 H16 N2 O5	4.798	279.099	1.59946e+08	152687812	1.03481e+08	2.36089e+08	120840301	2.0703e+08	2.00724e+08	2.1657e+08	2.35273e+08	--	--	--	--	--	-	-	-	-
Com_789_neg	Guanosine	--	C10 H13 N5 O5	3.65	282.084	1.67735e+08	1.84428e+08	1.34486e+08	2.07203e+08	1.3867e+08	1.86051e+08	2.69613e+08	271456585	3.07912e+08	Nucleosides, nucleotides, and analogues	Purine nucleosides	HASH(0x9d73c00)	118-00-3	HMDB0000133	C00387	ko01100//Metabolic pathways;ko02010//ABC transporters;ko00230//Purine metabolism	Global and overview maps;Membrane transport;Nucleotide metabolism	Environmental Information Processing;Metabolism
Com_26_neg	Citric acid	--	C6 H8 O7	2.088	191.019	18506732231	11460760179	9539969034	7084433232	10037893943	9062210422	8540042027	9564630541	8293970909	Organic acids and derivatives	Carboxylic acids and derivatives	Tricarboxylic acids and derivatives	77-92-9	HMDB0000094	C00158	ko01100//Metabolic pathways;ko01110//Biosynthesis of secondary metabolites;ko01120//Microbial metabolism in diverse environments;ko01060//Biosynthesis of plant secondary metabolites;ko01230//Biosynthesis of amino acids;ko01063//Biosynthesis of alkaloids derived from shikimate pathway;ko01061//Biosynthesis of phenylpropanoids;ko01070//Biosynthesis of plant hormones;ko01200//Carbon metabolism;ko010…	Amino acid metabolism;Carbohydrate metabolism;Chemical structure transformation maps;Global and overview maps;Metabolism of terpenoids and polyketides	Metabolism
Com_804_neg	Lipoic acid	--	C8 H14 O2 S2	3.332	205.035	2.84312e+08	2.29671e+08	1.33899e+08	159459776	1.51223e+08	1.66507e+08	2.07618e+08	1.80217e+08	1.82521e+08	Organoheterocyclic compounds	Dithiolanes	Lipoic acids and derivatives	-	HMDB0251530	-	-	-	-
Com_4617_neg	Pyridoxamine	--	C8 H12 N2 O2	4.498	167.082	4.70487e+06	1.3155e+07	1.01938e+07	2.57966e+07	7.05474e+06	41080466	1.13049e+07	1.72523e+07	1.93335e+07	Organoheterocyclic compounds	Pyridines and derivatives	Pyridoxamines	-	HMDB0062696	C00534	ko01100//Metabolic pathways;ko01120//Microbial metabolism in diverse environments;ko00750//Vitamin B6 metabolism	Global and overview maps;Metabolism of cofactors and vitamins	Metabolism
Com_2083_neg	(±)9-HpODE	--	C18 H32 O4	6.171	311.223	2.46699e+07	1.86225e+07	3.23527e+07	8.33153e+07	1.87795e+07	4.75056e+07	2.39779e+07	2.26905e+07	2.38374e+07	--	--	--	--	--	-	-	-	-
Com_2536_neg	Glycyl-L-leucine	--	C8 H16 N2 O3	5.061	187.109	5.20561e+07	4.4517e+07	4.21482e+07	4.74203e+07	4.52043e+07	4.70252e+07	4.29396e+07	4.24534e+07	3.74189e+07	Organic acids and derivatives	Carboxylic acids and derivatives	Amino acids, peptides, and analogues	-	HMDB0028929	-	-	-	-
Com_1318_neg	Azelaic acid	--	C9 H16 O4	5.421	187.097	9.73709e+07	1.01216e+08	1.44449e+08	1.57081e+08	1.28981e+08	1.36116e+08	1.2277e+08	1.16752e+08	1.22535e+08	Lipids and lipid-like molecules	Fatty Acyls	Fatty acids and conjugates	123-99-9	HMDB0000784	-	-	-	-
Com_587_neg	Xanthosine	--	C10 H12 N4 O6	4.672	283.069	1.74183e+08	192389709	1.40391e+08	1.045e+08	1.47298e+08	1.34949e+08	9.75351e+07	1.04754e+08	1.07064e+08	Nucleosides, nucleotides, and analogues	Purine nucleosides	HASH(0x51d4cb8)	146-80-5	HMDB0000299	C01762	ko01100//Metabolic pathways;ko01110//Biosynthesis of secondary metabolites;ko02010//ABC transporters;ko00230//Purine metabolism;ko01065//Biosynthesis of alkaloids derived from histidine and purine;ko00232//Caffeine metabolism	Biosynthesis of other secondary metabolites;Chemical structure transformation maps;Global and overview maps;Membrane transport;Nucleotide metabolism	Environmental Information Processing;Metabolism
Com_445_neg	N-Acetyl-DL-glutamic acid	--	C7 H11 N O5	2.332	188.056	2.27871e+08	2.48123e+08	1.79763e+08	3.76067e+08	3.68117e+08	2.66825e+08	2.05754e+08	202789763	1.9955e+08	--	--	--	--	--	-	-	-	-
Com_2935_neg	L-Dopa	--	C9 H11 N O4	2.47	196.061	4.19263e+07	5.98206e+07	4.01427e+07	4.68646e+07	3.92113e+07	3.95898e+07	4.2783e+07	3.95405e+07	3.75602e+07	Organic acids and derivatives	Carboxylic acids and derivatives	Amino acids, peptides, and analogues	59-92-7	HMDB0000181	C00355	ko01100//Metabolic pathways;ko01110//Biosynthesis of secondary metabolites;ko01060//Biosynthesis of plant secondary metabolites;ko01063//Biosynthesis of alkaloids derived from shikimate pathway;ko00350//Tyrosine metabolism	Amino acid metabolism;Chemical structure transformation maps;Global and overview maps	Metabolism
Com_3230_neg	L-Cystine	--	C6 H12 N2 O4 S2	1.243	239.017	3.02891e+07	3.55669e+06	6.10039e+06	1.1535e+07	1.18784e+07	1.16986e+07	2.12246e+07	2.10805e+07	2.0469e+07	Organic acids and derivatives	Carboxylic acids and derivatives	Amino acids, peptides, and analogues	-	HMDB0250712	C00491	ko01100//Metabolic pathways;ko02010//ABC transporters;ko00270//Cysteine and methionine metabolism	Amino acid metabolism;Global and overview maps;Membrane transport	Environmental Information Processing;Metabolism
Com_5410_neg	N-Acetylneuraminic acid	--	C11 H19 N O9	1.558	354.105	2.39223e+07	3.28882e+07	2.25767e+07	7.63422e+06	2.12478e+07	2.40081e+07	3.29875e+07	3.78307e+07	3.58273e+07	Organic oxygen compounds	Organooxygen compounds	Carbohydrates and carbohydrate conjugates	-	HMDB0246275	C00270	ko01100//Metabolic pathways;ko00520//Amino sugar and nucleotide sugar metabolism	Carbohydrate metabolism;Global and overview maps	Metabolism
Com_173_neg	2-Isopropylmalic acid	--	C7 H12 O5	5.394	175.061	5.25796e+08	1.3292e+08	5.66844e+07	7.46885e+07	6.65488e+07	2.05877e+08	2.15954e+08	2.18949e+08	2.10582e+08	Lipids and lipid-like molecules	Fatty Acyls	Fatty acids and conjugates	49601-06-1	HMDB0000402	C02504	ko01100//Metabolic pathways;ko01110//Biosynthesis of secondary metabolites;ko01230//Biosynthesis of amino acids;ko01210//2-Oxocarboxylic acid metabolism;ko00620//Pyruvate metabolism;ko00290//Valine, leucine and isoleucine biosynthesis	Amino acid metabolism;Carbohydrate metabolism;Global and overview maps	Metabolism
Com_13906_neg	(R)-3-Hydroxy myristic acid	--	C14 H28 O3	7.035	243.197	3.82964e+06	779559	951378	795948	961903	682058	956118	709746	530602	--	--	--	--	--	-	-	-	-
Com_2051_neg	5-Hydroxyindole-3-acetic acid	--	C10 H9 N O3	5.445	190.051	6.4868e+07	4.2852e+07	3.20453e+07	3.17971e+07	4.5983e+07	4.39746e+07	4.42545e+07	4.32103e+07	4.2239e+07	Organoheterocyclic compounds	Indoles and derivatives	Indolyl carboxylic acids and derivatives	54-16-0	HMDB0000763	C05635	ko01100//Metabolic pathways;ko00380//Tryptophan metabolism	Amino acid metabolism;Global and overview maps	Metabolism
Com_1656_neg	D-Glucosamine 6-phosphate	--	C6 H14 N O8 P	1.313	258.039	1.22592e+08	1.42e+08	2.38389e+08	1.90691e+08	2.98628e+08	1.52316e+08	1.32648e+08	1.32189e+08	1.26725e+08	Organic oxygen compounds	Organooxygen compounds	Carbohydrates and carbohydrate conjugates	55722-81-1	HMDB0001254	C00352	ko01100//Metabolic pathways;ko00250//Alanine, aspartate and glutamate metabolism;ko00520//Amino sugar and nucleotide sugar metabolism	Amino acid metabolism;Carbohydrate metabolism;Global and overview maps	Metabolism
Com_180_neg	Porphobilinogen	--	C10 H14 N2 O4	4.903	225.088	7.04272e+08	4.25896e+08	3.57624e+08	3.03242e+08	3.64034e+08	4.87275e+08	4.16161e+08	4.5886e+08	4.56408e+08	Organic nitrogen compounds	Organonitrogen compounds	Amines	487-90-1	HMDB0000245	C00931	ko01100//Metabolic pathways;ko01110//Biosynthesis of secondary metabolites;ko01120//Microbial metabolism in diverse environments;ko00860//Porphyrin metabolism	Global and overview maps;Metabolism of cofactors and vitamins	Metabolism
Com_558_neg	Thymidine	--	C10 H14 N2 O5	4.842	241.083	7.85654e+07	1.06089e+08	8.40149e+07	1.81302e+08	1.00639e+08	1.53049e+08	1.30946e+08	1.31757e+08	1.27306e+08	Nucleosides, nucleotides, and analogues	Pyrimidine nucleosides	Pyrimidine 2'-deoxyribonucleosides	50-89-5	HMDB0000273	C00214	ko01100//Metabolic pathways;ko00240//Pyrimidine metabolism	Global and overview maps;Nucleotide metabolism	Metabolism
Com_8656_neg	N-Acetyl-L-glutamine	--	C7 H12 N2 O4	4.078	187.072	1.94462e+07	6.17797e+06	5.23057e+06	8.19514e+06	5.46513e+06	9.71679e+06	9.87456e+06	1.13401e+07	1.12352e+07	Organic acids and derivatives	Carboxylic acids and derivatives	Amino acids, peptides, and analogues	2490-97-3	HMDB0006029	-	-	-	-
Com_39_neg	Uridine	--	C9 H12 N2 O6	2.289	243.062	3574910792	4389998481	3304033134	2579779407	4540488347	4154179932	3922205364	4035537106	5233192279	Nucleosides, nucleotides, and analogues	Pyrimidine nucleosides	HASH(0x230e078)	58-96-8	HMDB0000296	C00299	ko01100//Metabolic pathways;ko02010//ABC transporters;ko00240//Pyrimidine metabolism	Global and overview maps;Membrane transport;Nucleotide metabolism	Environmental Information Processing;Metabolism
Com_192_neg	Suberic acid	--	C8 H14 O4	5.575	173.082	2.0818e+08	2.7804e+08	2.58336e+08	4.58025e+08	2.65069e+08	3.42847e+08	3.52692e+08	3.96169e+08	357400699	Lipids and lipid-like molecules	Fatty Acyls	Fatty acids and conjugates	505-48-6	HMDB0000893	-	-	-	-
Com_22_neg	Dulcitol	--	C6 H14 O6	1.292	181.071	24827250880	12935931574	12788429239	16317434957	16726014368	16755277750	12808553806	7770636648	12490889762	Organic oxygen compounds	Organooxygen compounds	Carbohydrates and carbohydrate conjugates	488-45-9	HMDB0011632	C01697	ko01100//Metabolic pathways;ko00052//Galactose metabolism	Carbohydrate metabolism;Global and overview maps	Metabolism
Com_4062_neg	Syringic acid	--	C9 H10 O5	2.679	197.045	4.47988e+07	2.28214e+07	2.04257e+07	3.23186e+07	2.31929e+07	4.60113e+07	3.40436e+07	3.30941e+07	3.53619e+07	Benzenoids	Benzene and substituted derivatives	Benzoic acids and derivatives	-	HMDB0254615	C10833	ko01120//Microbial metabolism in diverse environments	Global and overview maps	Metabolism
Com_217_neg	L-Saccharopine	--	C11 H20 N2 O6	1.275	275.125	6.79371e+08	8.09202e+08	8.84344e+08	464968332	672157466	6.1294e+08	5.05446e+08	5.19692e+08	4.77016e+08	Organic acids and derivatives	Carboxylic acids and derivatives	Amino acids, peptides, and analogues	997-68-2	HMDB0000279	C00449	ko01100//Metabolic pathways;ko01110//Biosynthesis of secondary metabolites;ko01230//Biosynthesis of amino acids;ko00310//Lysine degradation;ko00300//Lysine biosynthesis	Amino acid metabolism;Global and overview maps	Metabolism
Com_225_neg	3-Ureidopropionic acid	--	C4 H8 N2 O3	1.245	131.046	2.88461e+08	1.86508e+08	1.2201e+08	2.09095e+08	2.27762e+08	1.80011e+08	2.33044e+08	2.4063e+08	2.3445e+08	Organic acids and derivatives	Organic carbonic acids and derivatives	Ureas	462-88-4	HMDB0000026	C02642	ko01100//Metabolic pathways;ko00240//Pyrimidine metabolism;ko00770//Pantothenate and CoA biosynthesis;ko00410//beta-Alanine metabolism	Global and overview maps;Metabolism of cofactors and vitamins;Metabolism of other amino acids;Nucleotide metabolism	Metabolism
Com_3387_neg	N-Acetyl-L-tyrosine	--	C11 H13 N O4	5.161	222.077	2.1214e+07	1.2446e+07	1.01327e+07	1.27895e+07	1.54798e+07	1.51891e+07	1.57698e+07	1.43452e+07	1.43014e+07	Organic acids and derivatives	Carboxylic acids and derivatives	Amino acids, peptides, and analogues	537-55-3	HMDB0000866	-	-	-	-
Com_1279_neg	4-Hydroxybenzoic acid	--	C7 H6 O3	6.71	137.024	9.1572e+07	7.84926e+08	6.42014e+08	5.38589e+08	5.5599e+08	5.04248e+08	500962295	5.26947e+08	5.10642e+08	Benzenoids	Benzene and substituted derivatives	Benzoic acids and derivatives	-	HMDB0304180	C00156	ko01100//Metabolic pathways;ko01110//Biosynthesis of secondary metabolites;ko01120//Microbial metabolism in diverse environments;ko01061//Biosynthesis of phenylpropanoids;ko00790//Folate biosynthesis;ko00130//Ubiquinone and other terpenoid-quinone biosynthesis;ko07110//Benzoic acid family	Chemical structure transformation maps;Global and overview maps;Metabolism of cofactors and vitamins;Skeleton-based classification	Drug Development;Metabolism
Com_5983_neg	Dehydrocholic acid	--	C24 H34 O5	6.847	401.234	9.39235e+06	1.28408e+06	1.16296e+06	1.4395e+06	1.10703e+06	1.12501e+06	912558	880567	855200	--	--	--	--	--	-	-	-	-
Com_32_neg	UDP-N-acetylglucosamine	--	C17 H27 N3 O17 P2	1.405	606.076	3158158575	6.89465e+08	5.71759e+08	4.27135e+08	1217384971	1068058852	3771795851	4049700874	4296957544	Nucleosides, nucleotides, and analogues	Pyrimidine nucleotides	Pyrimidine nucleotide sugars	528-04-1	HMDB0000290	C00043	ko01100//Metabolic pathways;ko00520//Amino sugar and nucleotide sugar metabolism	Carbohydrate metabolism;Global and overview maps	Metabolism
Com_7246_neg	Docosahexaenoic Acid	--	C22 H32 O2	9.875	327.233	180758	119974	131958	108926	118857	893503	1.65558e+06	1.53642e+06	1.59854e+06	Lipids and lipid-like molecules	Fatty Acyls	Fatty acids and conjugates	6217-54-5	HMDB0002183	C06429	ko01040//Biosynthesis of unsaturated fatty acids	Lipid metabolism	Metabolism
Com_19_neg	2,3-Dinor-8-epi-prostaglandin F2α	--	C18 H30 O5	5.963	325.202	23214250619	3157219920	4630621220	6794442907	5864476968	8988654826	6905461290	6868763705	7110629152	--	--	--	--	--	-	-	-	-
Com_2853_neg	Chlorogenic acid	--	C16 H18 O9	5.159	353.089	457552	3.05485e+07	1.47768e+06	353661	622710	892430	544028	577170	671972	Organic oxygen compounds	Organooxygen compounds	Alcohols and polyols	202650-88-2	HMDB0003164	C00852	ko01110//Biosynthesis of secondary metabolites	Global and overview maps	Metabolism
Com_2978_neg	2'-Deoxycytidine	--	C9 H13 N3 O4	1.484	272.089	3.07767e+07	2.22023e+07	1.00621e+07	1.01739e+07	1.67506e+07	3.73836e+07	2.53465e+07	2.96835e+07	2.49339e+07	Nucleosides, nucleotides, and analogues	Pyrimidine nucleosides	Pyrimidine 2'-deoxyribonucleosides	951-77-9	HMDB0000014	C00881	ko01100//Metabolic pathways;ko02010//ABC transporters;ko00240//Pyrimidine metabolism	Global and overview maps;Membrane transport;Nucleotide metabolism	Environmental Information Processing;Metabolism
Com_1075_neg	N-Acetyl-L-methionine	--	C7 H13 N O3 S	5.245	190.054	5.85144e+07	4.71625e+07	3.13871e+07	3.59463e+07	4.94627e+07	4.35915e+07	3.96329e+07	3.98935e+07	45798144	Organic acids and derivatives	Carboxylic acids and derivatives	Amino acids, peptides, and analogues	65-82-7	HMDB0011745	-	-	-	-
Com_27_neg	N-Acetylvaline	--	C7 H13 N O3	4.954	158.082	7.37544e+08	5603376521	3533720510	2205073229	5901411531	3188567911	1999493671	2141707552	2217419471	Organic acids and derivatives	Carboxylic acids and derivatives	Amino acids, peptides, and analogues	96-81-1	HMDB0011757	-	-	-	-
Com_1152_neg	Indole-3-acetic acid	--	C10 H9 N O2	5.51	174.056	2.63683e+07	3.1381e+06	3.25359e+07	2.04968e+07	4.31754e+07	3.30178e+07	3.61352e+07	3.49406e+07	3.44698e+07	Organoheterocyclic compounds	Indoles and derivatives	Indolyl carboxylic acids and derivatives	-	HMDB0302181	C00954	ko01100//Metabolic pathways;ko01070//Biosynthesis of plant hormones;ko00380//Tryptophan metabolism	Amino acid metabolism;Chemical structure transformation maps;Global and overview maps	Metabolism
Com_504_neg	Phosphoenolpyruvic acid	--	C3 H5 O6 P	1.378	166.975	6.69005e+08	9.39511e+07	3.7842e+07	2.10104e+07	1.15708e+08	1.01573e+08	1.33116e+08	1.35677e+08	1.48129e+08	Organic acids and derivatives	Organic phosphoric acids and derivatives	Phosphate esters	138-08-9	HMDB0000263	C00074	ko01100//Metabolic pathways;ko01110//Biosynthesis of secondary metabolites;ko01120//Microbial metabolism in diverse environments;ko01060//Biosynthesis of plant secondary metabolites;ko01230//Biosynthesis of amino acids;ko01063//Biosynthesis of alkaloids derived from shikimate pathway;ko01061//Biosynthesis of phenylpropanoids;ko01070//Biosynthesis of plant hormones;ko01200//Carbon metabolism;ko009…	Amino acid metabolism;Biosynthesis of other secondary metabolites;Carbohydrate metabolism;Chemical structure transformation maps;Energy metabolism;Global and overview maps;Metabolism of other amino acids	Metabolism
Com_5838_neg	Deoxycholic acid	--	C24 H40 O4	8.853	391.286	1.05923e+07	118655	109877	111747	111353	2.13927e+06	1.71412e+06	1.66122e+06	1.73848e+06	Lipids and lipid-like molecules	Steroids and steroid derivatives	Bile acids, alcohols and derivatives	83-44-3	HMDB0000626	C04483	ko00121//Secondary bile acid biosynthesis	Lipid metabolism	Metabolism
Com_1_neg	FAHFA 2:0/16:2	--	C18 H30 O4	7.195	309.207	66385713333	112575000000	134204000000	116191000000	137987000000	134034000000	101082000000	104245000000	101886000000	--	--	--	--	--	-	-	-	-
Com_3_neg	3-Hydroxybenzoic acid	--	C7 H6 O3	5.9	137.024	7.03989e+08	29388027243	24373064647	17792669192	20592361409	19345886922	19472930891	19907785897	20007943284	Benzenoids	Benzene and substituted derivatives	Benzoic acids and derivatives	1999-06-09	HMDB0002466	C00587	ko01120//Microbial metabolism in diverse environments;ko00400//Phenylalanine, tyrosine and tryptophan biosynthesis	Amino acid metabolism;Global and overview maps	Metabolism
Com_6_neg	DL-Malic acid	--	C4 H6 O5	1.574	133.013	40285186025	32539784357	21840680795	24987442765	24780448973	28608066564	33684272692	34375164388	31919768328	--	--	--	--	--	-	-	-	-
Com_16_neg	Glutaric acid	--	C5 H8 O4	4.679	131.034	9.87266e+08	14554349852	3753329294	5546050643	8730594924	5867661402	3675734290	3978560537	4037297627	Organic acids and derivatives	Carboxylic acids and derivatives	Dicarboxylic acids and derivatives	110-94-1	HMDB0000661	C00489	ko01100//Metabolic pathways;ko01120//Microbial metabolism in diverse environments;ko00310//Lysine degradation;ko00071//Fatty acid degradation	Amino acid metabolism;Global and overview maps;Lipid metabolism	Metabolism
Com_21_neg	--	D-Ribose	C5 H10 O5	1.395	149.045	6.60161e+07	7.50095e+07	6.45449e+07	7.5313e+07	6.89111e+07	7.039e+07	6.39174e+07	6.20018e+07	5.84171e+07	Organic oxygen compounds	Organooxygen compounds	Carbohydrates and carbohydrate conjugates	613-83-2	HMDB0000283	-	-	-	-
Com_29_neg	4-Oxoproline	--	C5 H7 N O3	2.201	128.035	4467625179	8042254797	7918254278	8660343683	7502171536	7327512404	6968673118	6776256243	7168986252	Organic acids and derivatives	Carboxylic acids and derivatives	Amino acids, peptides, and analogues	-	HMDB0304793	C01877	ko01100//Metabolic pathways;ko00330//Arginine and proline metabolism	Amino acid metabolism;Global and overview maps	Metabolism
Com_38_neg	Succinic acid	--	C4 H6 O4	2.646	117.018	8224479161	2994176919	3295356297	8235503170	8072948526	6873850971	4430181501	5139675812	5210509243	Organic acids and derivatives	Carboxylic acids and derivatives	Dicarboxylic acids and derivatives	110-15-6	HMDB0000254	C00042	ko01100//Metabolic pathways;ko01110//Biosynthesis of secondary metabolites;ko01120//Microbial metabolism in diverse environments;ko01060//Biosynthesis of plant secondary metabolites;ko01063//Biosynthesis of alkaloids derived from shikimate pathway;ko01061//Biosynthesis of phenylpropanoids;ko01070//Biosynthesis of plant hormones;ko01200//Carbon metabolism;ko01065//Biosynthesis of alkaloids derived…	Amino acid metabolism;Carbohydrate metabolism;Chemical structure transformation maps;Energy metabolism;Global and overview maps;Metabolism of cofactors and vitamins	Metabolism
Com_40_neg	ethyl 3-cyano-2-hydroxy-6-phenylisonicotinate	--	C15 H12 N2 O3	3.667	267.074	11150566727	7709597312	6583353403	7734869513	7312944740	8294507934	8826946325	9002566438	10066884943	--	--	--	--	--	-	-	-	-
Com_45_neg	Acetylenedicarboxylic acid	--	C4 H2 O4	1.785	112.985	5307298435	4054466821	5309246774	2503468658	5389912730	3378256277	3287324105	3336571851	3369537284	Organic acids and derivatives	Carboxylic acids and derivatives	Dicarboxylic acids and derivatives	-	HMDB0247933	C03248	ko00620//Pyruvate metabolism	Carbohydrate metabolism	Metabolism
Com_46_neg	6-(tert-butyl)thieno[3,2-d]pyrimidin-4(3H)-one	--	C10 H12 N2 O S	5.279	207.06	1082220306	2915624730	2708876340	1788085534	2459118756	2221411445	2005680078	2034521098	2046851245	--	--	--	--	--	-	-	-	-
Com_50_neg	--	N6-Succinyl Adenosine	C14 H17 N5 O8	4.99	382.101	1793038218	1957661948	1861803068	1550305735	2387568772	1992630614	1606561203	1653770058	1584511587	Organic acids and derivatives	Carboxylic acids and derivatives	Dicarboxylic acids and derivatives	-	HMDB0255303	-	-	-	-
Com_51_neg	Maleic acid	--	C4 H4 O4	2.369	115.003	3800414098	3110173719	2014590470	2823049233	2367660775	3351939900	3288965941	3295533817	3302196806	Organic acids and derivatives	Carboxylic acids and derivatives	Dicarboxylic acids and derivatives	-	HMDB0303644	C01384	ko01100//Metabolic pathways;ko01120//Microbial metabolism in diverse environments;ko00350//Tyrosine metabolism;ko00760//Nicotinate and nicotinamide metabolism;ko00650//Butanoate metabolism	Amino acid metabolism;Carbohydrate metabolism;Global and overview maps;Metabolism of cofactors and vitamins	Metabolism
Com_59_neg	2,3-dinor Prostaglandin E1	--	C18 H30 O5	6.617	307.192	7.59906e+07	5.33203e+08	2.89137e+08	7.26723e+08	6.20662e+08	8.77244e+08	7.71696e+08	8.52817e+08	8.26847e+08	--	--	--	--	--	-	-	-	-
Com_65_neg	4-Hydroxy-3- methoxyphenylglycol sulfate	--	C9 H12 O7 S	4.858	263.024	2.15478e+07	1.29274e+08	2.23181e+08	2.44341e+08	1.42194e+08	1.86401e+08	6.16373e+08	6.7657e+08	7.03042e+08	--	--	--	--	--	-	-	-	-
Com_67_neg	(+/-)9-HpODE	--	C18 H32 O4	7.863	293.213	308056788	1532809110	2780095217	2288618398	2460501610	1252974356	1405910122	1405807103	1266758684	--	--	--	--	--	-	-	-	-
Com_69_neg	N-Acetylmannosamine	--	C8 H15 N O6	1.396	256.06	2.44673e+08	3.90116e+08	3.95327e+08	3.53427e+08	284283928	3.17038e+08	1023380213	1046654681	1028940324	Organic oxygen compounds	Organooxygen compounds	Carbohydrates and carbohydrate conjugates	7772-94-3	HMDB0001129	C00645	ko01100//Metabolic pathways;ko00520//Amino sugar and nucleotide sugar metabolism	Carbohydrate metabolism;Global and overview maps	Metabolism
Com_88_neg	Corchorifatty acid F	--	C18 H32 O5	6.115	327.218	1066445777	6.11241e+08	2278043102	1818042665	1374026640	1421998477	1190832372	1094849853	1317928367	Lipids and lipid-like molecules	Fatty Acyls	Lineolic acids and derivatives	95341-44-9	HMDB0035919	-	-	-	-
Com_105_neg	NAGlySer 18:4/14:0	--	C37 H62 N2 O7	6.945	645.436	9.98106e+07	5.84188e+07	1097174181	1.1785e+08	9.35293e+07	6.10144e+06	5.34951e+07	1.12653e+08	9.55408e+07	--	--	--	--	--	-	-	-	-
Com_133_neg	3-phenethyl-2-thioxoimidazolidin-4-one	--	C11 H12 N2 O S	5.635	219.06	6.81623e+07	1.46011e+08	1.18137e+08	1.31262e+08	8.65459e+07	1.45843e+08	9.1789e+07	1.02266e+08	9.59576e+07	--	--	--	--	--	-	-	-	-
Com_136_neg	NAGlySer 22:6/10:0	--	C37 H58 N2 O7	6.442	641.405	2.90777e+07	9.65969e+07	1.62437e+08	4.32224e+07	6.74933e+07	4.68703e+07	3.74714e+08	3.6243e+08	3.75353e+08	--	--	--	--	--	-	-	-	-
Com_152_neg	2-C-methyl D-erythritol 4-phosphate	--	C5 H13 O7 P	1.262	215.033	2.6152e+08	2.58501e+08	2.16952e+08	6.19551e+07	2.27891e+08	2.3264e+08	8.21914e+08	7.75854e+08	7.80755e+08	--	--	--	--	--	-	-	-	-
Com_187_neg	Picolinic acid	--	C6 H5 N O2	1.925	122.024	1298533244	1265677983	1018275077	1398504329	1154435976	1277696714	1298028545	1235397760	1245358729	Organoheterocyclic compounds	Pyridines and derivatives	Pyridinecarboxylic acids and derivatives	98-98-6	HMDB0002243	C10164	ko01100//Metabolic pathways;ko00380//Tryptophan metabolism	Amino acid metabolism;Global and overview maps	Metabolism
Com_203_neg	Elaidic acid	--	C18 H34 O2	10.69	281.249	1.44586e+08	4.70772e+08	4.738e+08	5.42755e+08	3.00024e+08	1.82744e+08	4.53038e+08	4.0346e+08	4.15114e+08	Lipids and lipid-like molecules	Fatty Acyls	Fatty acids and conjugates	112-79-8	HMDB0000573	-	-	-	-
Com_218_neg	LL-2,6-Diaminopimelate	--	C7 H14 N2 O4	1.386	189.088	607517505	3.3466e+08	4.89972e+08	5.97262e+08	466068158	4.78384e+08	3.45802e+08	3.5376e+08	3.43173e+08	Organic acids and derivatives	Carboxylic acids and derivatives	Amino acids, peptides, and analogues	583-93-7	HMDB0001370	C00666	ko01100//Metabolic pathways;ko01110//Biosynthesis of secondary metabolites;ko01120//Microbial metabolism in diverse environments;ko01230//Biosynthesis of amino acids;ko00470//D-Amino acid metabolism;ko00300//Lysine biosynthesis	Amino acid metabolism;Global and overview maps;Metabolism of other amino acids	Metabolism
Com_219_neg	8-iso-15-keto Prostaglandin E2	--	C20 H30 O5	7.368	331.189	1.2964e+08	2.80457e+08	8.07842e+08	1.99259e+08	7.32012e+08	1.99064e+08	2.22098e+08	2.09668e+08	2.33878e+08	--	--	--	--	--	-	-	-	-
Com_222_neg	N-Acetyl-D-alloisoleucine	--	C8 H15 N O3	5.465	172.098	535403500	6.69837e+07	2.56476e+07	5.11166e+07	6.11064e+07	137407354	7.98166e+07	7.67348e+07	7.75422e+07	--	--	--	--	--	-	-	-	-
Com_234_neg	15-Deoxy-Δ12,14-prostaglandin D2	--	C20 H30 O4	8.019	361.2	3.85557e+08	2.57701e+08	2.53184e+08	3.80244e+08	2.62011e+08	3.44548e+08	4.47113e+08	4.48816e+08	4.12123e+08	--	--	--	--	--	-	-	-	-
Com_250_neg	PE-Cer 13:1;2O/22:6	--	C37 H63 N2 O6 P	6.418	661.431	3.80065e+07	6.50509e+07	5.99254e+07	5.13542e+07	3.65296e+07	3.92859e+07	2.18585e+08	213432445	1.97649e+08	--	--	--	--	--	-	-	-	-
Com_259_neg	15-Keto prostaglandin F2α	--	C20 H32 O5	6.686	379.211	3.30514e+08	1.25463e+08	1.28471e+08	7.49873e+07	1.54031e+08	1.01845e+08	2.87698e+08	2.94654e+08	3.14874e+08	--	--	--	--	--	-	-	-	-
Com_262_neg	ethyl 3-(1,3-benzodioxol-5-ylamino)-2-cyanoacrylate	--	C13 H12 N2 O4	5.11	259.076	3.73786e+07	3.41382e+07	2.65775e+07	2.26253e+07	2.78559e+07	3.07775e+07	6.47345e+07	6.47548e+07	6.33336e+07	--	--	--	--	--	-	-	-	-
Com_288_neg	NAGlySer 17:2/13:1	--	C35 H60 N2 O7	6.432	619.423	7.0509e+06	4.16832e+07	8.07576e+07	2.23798e+07	2.55491e+07	1.61669e+07	2.41703e+08	2.32136e+08	2.35411e+08	--	--	--	--	--	-	-	-	-
Com_317_neg	tetranor-PGFM	--	C16 H26 O7	5.6	311.151	4.68701e+08	3.85302e+07	8.03131e+06	4.51588e+07	2.53964e+07	9.20157e+07	4.45472e+07	5.00219e+07	4.53364e+07	Lipids and lipid-like molecules	Fatty Acyls	Eicosanoids	-	HMDB0258925	-	-	-	-
Com_320_neg	PE O-15:1_2:0	--	C22 H44 N O7 P	5.578	464.277	1.8621e+08	3.20101e+08	4.59325e+08	4.62502e+08	6.21774e+08	2.7424e+08	1.85812e+08	2.19124e+08	1.93366e+08	--	--	--	--	--	-	-	-	-
Com_363_neg	19(R)-hydroxy Prostaglandin A2	--	C20 H30 O5	7.11	331.189	2.89467e+07	4.17932e+07	3.01859e+07	1.57563e+07	8.09253e+07	2.43377e+07	4.59524e+07	3.28365e+07	4.01537e+07	--	--	--	--	--	-	-	-	-
Com_372_neg	PE-Cer 13:0;2O/22:6	--	C37 H65 N2 O6 P	7.281	663.448	1.32284e+06	4.80151e+06	8.42382e+06	1.00579e+07	7.74804e+06	7.15835e+06	7.46476e+06	6.77808e+06	6.31431e+06	--	--	--	--	--	-	-	-	-
Com_378_neg	2-Furoic acid	--	C5 H4 O3	2.09	111.008	8.55578e+08	5.17496e+08	279292918	3.28506e+08	4.75149e+08	4.58636e+08	429088940	2.78234e+08	4.19852e+08	Organoheterocyclic compounds	Furans	Furoic acid and derivatives	88-14-2	HMDB0000617	C01546	ko01100//Metabolic pathways;ko01120//Microbial metabolism in diverse environments	Global and overview maps	Metabolism
Com_391_neg	Lipoxin B4	--	C20 H32 O5	6.303	397.221	1.81251e+08	178421642	2.46726e+08	1.5537e+08	1.58962e+08	2.1815e+08	2.80345e+08	2.61978e+08	2.69599e+08	Lipids and lipid-like molecules	Fatty Acyls	Eicosanoids	98049-69-5	HMDB0005082	C06315	ko00590//Arachidonic acid metabolism	Lipid metabolism	Metabolism
Com_403_neg	PA 9:0_26:4	--	C38 H67 O8 P	6.299	681.458	2.91135e+07	7.47833e+07	5.22314e+07	6.6267e+07	2.54294e+07	4.17157e+07	1.02808e+08	9.87645e+07	9.96823e+07	--	--	--	--	--	-	-	-	-
Com_406_neg	2-Hydroxycaproic acid	--	C6 H12 O3	5.604	131.071	2.12856e+08	1.12651e+08	1.22791e+08	1.18684e+08	2.28234e+08	239799260	1.40923e+08	1.55279e+08	1.36739e+08	Lipids and lipid-like molecules	Fatty Acyls	Fatty acids and conjugates	6064-63-7	HMDB0001624	-	-	-	-
Com_420_neg	PE-Cer 13:2;2O/22:5	--	C37 H63 N2 O6 P	6.524	661.432	4.33987e+07	1.98124e+07	8.17295e+06	1.74339e+07	1.68884e+07	2.07899e+07	2.98558e+07	3.01509e+07	3.10346e+07	--	--	--	--	--	-	-	-	-
Com_429_neg	NAGlySer 22:5/10:0	--	C37 H60 N2 O7	6.53	643.421	2.50731e+08	9.03064e+06	5.10829e+06	1.51219e+07	1.55022e+07	3.01471e+07	5.9669e+07	3.28065e+07	5.94852e+07	--	--	--	--	--	-	-	-	-
Com_449_neg	N-(2-furylmethyl)-3-thiophenecarboxamide	--	C10 H9 N O2 S	5.977	206.028	9.15334e+07	2.20686e+08	1.91992e+08	2.02294e+08	1.43127e+08	2.27219e+08	1.26356e+08	1.29586e+08	1.40783e+08	--	--	--	--	--	-	-	-	-
Com_494_neg	Stearic acid	--	C18 H36 O2	11.389	283.265	1.02024e+08	9.71299e+07	1.02008e+08	111783830	7.98814e+07	6.82754e+07	136706513	1.38028e+08	121911241	Lipids and lipid-like molecules	Fatty Acyls	Fatty acids and conjugates	-	HMDB0303352	C01530	ko01100//Metabolic pathways;ko01060//Biosynthesis of plant secondary metabolites;ko01040//Biosynthesis of unsaturated fatty acids;ko00061//Fatty acid biosynthesis	Chemical structure transformation maps;Global and overview maps;Lipid metabolism	Metabolism
Com_503_neg	4-chloro-N~1~-(4-pyridinyl)-1,2-benzenediamine	--	C11 H10 Cl N3	5.113	264.055	1.58163e+08	1.26167e+08	1.17813e+08	2.06862e+08	1.25963e+08	1.61441e+08	1.27468e+08	1.43252e+08	1.36016e+08	--	--	--	--	--	-	-	-	-
Com_521_neg	2-Ethylhexanoic acid	--	C8 H16 O2	5.512	203.129	2.571e+07	7.96463e+07	1.91372e+08	3.91381e+07	8.21428e+07	1.04576e+08	8.486e+07	1.03466e+08	9.94138e+07	Lipids and lipid-like molecules	Fatty Acyls	Fatty acids and conjugates	149-57-5	HMDB0031230	-	-	-	-
Com_535_neg	Hexadecanedioic acid	--	C16 H30 O4	6.487	285.208	6.16553e+07	3.12496e+07	6.68173e+07	3.82271e+07	4.09715e+07	3.9686e+07	9.3395e+07	9.19242e+07	9.31275e+07	Lipids and lipid-like molecules	Fatty Acyls	Fatty acids and conjugates	-	HMDB0304377	-	-	-	-
Com_539_neg	Methylmalonic acid	--	C4 H6 O4	2.904	117.019	1289464572	4.8197e+08	4.73404e+08	1195105165	1221302578	9.66555e+08	7.09041e+08	7.15249e+08	7.30558e+08	Organic acids and derivatives	Carboxylic acids and derivatives	Dicarboxylic acids and derivatives	516-05-2	HMDB0000202	C02170	ko01100//Metabolic pathways;ko00240//Pyrimidine metabolism;ko00640//Propanoate metabolism;ko00280//Valine, leucine and isoleucine degradation	Amino acid metabolism;Carbohydrate metabolism;Global and overview maps;Nucleotide metabolism	Metabolism
Com_546_neg	NAGlySer 17:2/16:3	--	C38 H62 N2 O7	6.417	639.449	8.79441e+06	1.46073e+07	1.58942e+07	1.2649e+07	1.30785e+07	9.20655e+06	7.19212e+07	6.59162e+07	7.24832e+07	--	--	--	--	--	-	-	-	-
Com_551_neg	(+/-)14(15)-DiHET	--	C20 H34 O4	6.632	337.239	1.13188e+08	1.21242e+08	8.70211e+07	1.80655e+08	8.81596e+07	136462673	1.05147e+08	1.13393e+08	1.12507e+08	--	--	--	--	--	-	-	-	-
Com_583_neg	Prostaglandin H2	--	C20 H32 O5	7.557	333.205	19299120	7.67101e+06	2.60906e+07	1.96301e+07	2.19097e+07	1.92656e+07	2.85648e+07	1.9259e+07	2.65658e+07	Lipids and lipid-like molecules	Fatty Acyls	Eicosanoids	42935-17-1	HMDB0001381	C00427	ko01100//Metabolic pathways;ko00590//Arachidonic acid metabolism;ko07034//Eicosanoids;ko07035//Prostaglandins	Global and overview maps;Lipid metabolism;Structure-based classification	Drug Development;Metabolism
Com_591_neg	Methylsuccinic acid	--	C5 H8 O4	5.014	131.034	1.28773e+08	5.6759e+08	1.92263e+08	2.82789e+08	3.53573e+08	274104713	2.09416e+08	2.12003e+08	2.19582e+08	Lipids and lipid-like molecules	Fatty Acyls	Fatty acids and conjugates	2174-58-5	HMDB0001844	-	-	-	-
Com_626_neg	3-[4-(tert-butyl)anilino]-2-(3-thienylcarbonyl)acrylonitrile	--	C18 H18 N2 O S	2.837	309.11	5.30236e+07	6.87896e+07	4.71497e+07	1.23373e+08	4.02299e+07	8.86119e+07	1.1939e+08	1.29978e+08	1.30502e+08	--	--	--	--	--	-	-	-	-
Com_639_neg	15(S)-HpETE	--	C20 H32 O4	6.714	381.226	1.8445e+08	5.40823e+06	2.45637e+06	9.39247e+06	3.80653e+06	2.66733e+07	1.23849e+07	1.2321e+07	1.30017e+07	Lipids and lipid-like molecules	Fatty Acyls	Eicosanoids	70981-96-3	HMDB0004244	C05966	ko01100//Metabolic pathways;ko00590//Arachidonic acid metabolism	Global and overview maps;Lipid metabolism	Metabolism
Com_663_neg	5-Dehydroquinic acid	--	C7 H10 O6	3.014	189.04	3.75747e+08	1.7987e+08	1.2554e+08	1.4921e+08	1.22533e+08	188064746	1.86032e+08	1.80624e+08	1.73113e+08	Organic acids and derivatives	Hydroxy acids and derivatives	Alpha hydroxy acids and derivatives	10534-44-8	HMDB0012710	C00944	ko01100//Metabolic pathways;ko01110//Biosynthesis of secondary metabolites;ko01230//Biosynthesis of amino acids;ko00400//Phenylalanine, tyrosine and tryptophan biosynthesis	Amino acid metabolism;Global and overview maps	Metabolism
Com_681_neg	Saccharin	--	C7 H5 N O3 S	1.895	181.995	1.66765e+07	6.01684e+07	107555553	7.51135e+07	5.29189e+07	4.83173e+07	1.13247e+08	1.14322e+08	1.13011e+08	Organoheterocyclic compounds	Benzothiazoles	HASH(0x218ccd8)	128-44-9	HMDB0301770	-	-	-	-
Com_693_neg	5-Aminovaleric acid	--	C5 H11 N O2	1.732	116.071	6.0228e+08	6.89428e+08	1.23262e+08	8.16958e+08	4.73567e+08	5.97444e+08	6.23236e+08	5.69979e+08	5.74009e+08	Organic acids and derivatives	Carboxylic acids and derivatives	Amino acids, peptides, and analogues	660-88-8	HMDB0003355	C00431	ko01100//Metabolic pathways;ko01120//Microbial metabolism in diverse environments;ko00470//D-Amino acid metabolism;ko00330//Arginine and proline metabolism;ko00310//Lysine degradation	Amino acid metabolism;Global and overview maps;Metabolism of other amino acids	Metabolism
Com_704_neg	Pyrrole-2-carboxylic acid	--	C5 H5 N O2	2.293	110.024	1.96044e+08	1.83365e+08	1.45271e+08	1.10193e+08	1.98754e+08	1.79449e+08	2.12509e+08	2.21499e+08	2.23003e+08	Organoheterocyclic compounds	Pyrroles	Pyrrole carboxylic acids and derivatives	634-97-9	HMDB0004230	C05942	ko00470//D-Amino acid metabolism	Metabolism of other amino acids	Metabolism
Com_717_neg	N-Acetylalanine	--	C5 H9 N O3	2.242	130.05	252063419	4.21089e+08	3.55611e+08	3.33006e+08	3.53441e+08	338316883	2.90804e+08	282295948	3.37387e+08	Organic acids and derivatives	Carboxylic acids and derivatives	Amino acids, peptides, and analogues	-	HMDB0255053	-	-	-	-
Com_731_neg	3-Phosphoglyceric acid	--	C3 H7 O7 P	1.321	138.98	3.38339e+07	4.80286e+06	3.7475e+07	3.599e+07	3.31285e+07	3.60686e+07	4.27756e+07	4.59223e+07	4.31562e+07	Organic oxygen compounds	Organooxygen compounds	Carbohydrates and carbohydrate conjugates	3443-58-1	HMDB0060180	C00197	ko01100//Metabolic pathways;ko01110//Biosynthesis of secondary metabolites;ko01120//Microbial metabolism in diverse environments;ko01060//Biosynthesis of plant secondary metabolites;ko01230//Biosynthesis of amino acids;ko01063//Biosynthesis of alkaloids derived from shikimate pathway;ko01061//Biosynthesis of phenylpropanoids;ko01070//Biosynthesis of plant hormones;ko00270//Cysteine and methionine…	Amino acid metabolism;Biosynthesis of other secondary metabolites;Carbohydrate metabolism;Chemical structure transformation maps;Energy metabolism;Global and overview maps;Lipid metabolism	Metabolism
Com_736_neg	2-(acetylamino)-3-[4-(acetylamino)phenyl]acrylic acid	--	C13 H14 N2 O4	5.331	261.089	5.6031e+07	4.75413e+07	7.43552e+06	31155172	3.30829e+07	1.09562e+07	6.13944e+07	6.02513e+07	6.25456e+07	--	--	--	--	--	-	-	-	-
Com_755_neg	trans-10-Heptadecenoic acid	--	C17 H32 O2	8.568	313.239	1744718647	8.8793e+07	6.1117e+07	6.88333e+07	6.31562e+07	3.54267e+08	3.71657e+08	3.54948e+08	349690386	Lipids and lipid-like molecules	Fatty Acyls	Fatty acids and conjugates	-	HMDB0244268	-	-	-	-
Com_759_neg	3,8,9-trihydroxy-10-propyl-3,4,5,8,9,10-hexahydro-2H-oxecin-2-one	--	C12 H20 O5	5.722	243.124	2.14325e+06	5.92701e+07	4.456e+07	9.38277e+07	4.21969e+07	6.53362e+07	8.37576e+07	9.62731e+07	7.20297e+07	--	--	--	--	--	-	-	-	-
Com_801_neg	Levulinic acid	--	C5 H8 O3	4.647	115.039	1.69909e+08	3.23204e+08	2.74671e+08	3.4626e+08	3.31754e+08	3.02915e+08	2.62951e+08	2.61186e+08	2.77282e+08	Organic acids and derivatives	Keto acids and derivatives	Gamma-keto acids and derivatives	123-76-2	HMDB0000720	-	-	-	-
Com_814_neg	NAGlySer 17:1/13:1	--	C35 H62 N2 O7	6.525	621.439	1.43898e+07	2.5424e+06	2.91444e+06	1.05521e+07	3.58411e+06	9.63421e+06	1.23744e+07	12476526	1.59195e+07	--	--	--	--	--	-	-	-	-
Com_826_neg	D-(+)-Glucose	--	C6 H12 O6	1.287	225.061	6.41417e+08	3.57002e+08	2.60878e+08	9.94928e+07	3.888e+08	4.28078e+08	5.32553e+08	4.64821e+08	4.93283e+08	--	--	--	--	--	-	-	-	-
Com_874_neg	11-keto Testosterone (CRM)	--	C19 H26 O3	6.945	393.19	1.5216e+08	1.29807e+08	1.26796e+08	1.33191e+08	1.82225e+08	2.10828e+08	1.98663e+08	1.9674e+08	1.44324e+08	--	--	--	--	--	-	-	-	-
Com_882_neg	5(S),15(S)-DiHETE	--	C20 H32 O4	7.995	363.216	6.42259e+07	3.81763e+07	4.30381e+07	3.88881e+07	3.90109e+07	3.17202e+07	8.62094e+07	8.26694e+07	8.01762e+07	Lipids and lipid-like molecules	Fatty Acyls	Eicosanoids	82200-87-1	HMDB0010216	-	-	-	-
Com_914_neg	--	D-Threose	C4 H8 O4	1.312	165.04	4.01772e+08	2.21904e+08	1.90653e+08	2.32229e+08	2.06379e+08	2.35857e+08	3.61867e+08	364940896	3.4905e+08	Organic oxygen compounds	Organooxygen compounds	Carbohydrates and carbohydrate conjugates	-	HMDB0250746	-	-	-	-
Com_946_neg	DGDG 7:0_27:0	--	C49 H92 O15	6.94	979.649	4.44502e+06	1.83039e+06	6.98494e+07	3.46544e+06	8.18587e+06	3.15894e+06	3.85671e+06	3.30834e+06	2.6634e+06	--	--	--	--	--	-	-	-	-
Com_971_neg	FAHFA 18:2/20:4	--	C38 H62 O4	10.073	581.456	1.90004e+07	1.15563e+08	9.31842e+07	9.18117e+07	8.81717e+07	3.21018e+07	8.78053e+07	7.19013e+07	7.90364e+07	--	--	--	--	--	-	-	-	-
Com_976_neg	2-(2-carboxy-2-methylpropyl)-4,6-dimethylbenzoic acid	--	C14 H18 O4	6.254	249.111	3.62763e+07	2.96509e+07	1.69086e+07	1.56949e+07	2.10978e+07	2.05889e+07	3.7587e+07	3.63014e+07	3.62948e+07	--	--	--	--	--	-	-	-	-
Com_1013_neg	12-epi Leukotriene B4	--	C20 H32 O4	7.304	335.221	6.90824e+06	1.66937e+06	1.79213e+06	1.82713e+06	2.11298e+06	1.83379e+06	7.16334e+06	4.24073e+06	4.48415e+06	--	--	--	--	--	-	-	-	-
Com_1016_neg	Prostaglandin D3	--	C20 H30 O5	6.717	377.195	1.73976e+07	4.3776e+08	1.80787e+08	9.44938e+07	4.49248e+08	1.01489e+08	7.92817e+07	7.81486e+07	7.83206e+07	Lipids and lipid-like molecules	Fatty Acyls	Eicosanoids	71902-47-1	HMDB0003034	-	-	-	-
Com_1058_neg	TES	--	C6 H15 N O6 S	1.308	228.055	268804522	8.14317e+07	1.20796e+08	1.14705e+08	1.47695e+08	1.59031e+08	8.18131e+07	8.18427e+07	8.02987e+07	--	--	--	--	--	-	-	-	-
Com_1071_neg	N-α-Acetyl-L-asparagine	--	C6 H10 N2 O4	1.514	173.056	3.32259e+07	1.44663e+07	1.96882e+07	2.52265e+07	2.11405e+07	2.93068e+07	3.00171e+07	3.12112e+07	3.33904e+07	--	--	--	--	--	-	-	-	-
Com_1109_neg	D-Erythrose 4-phosphate	--	C4 H9 O7 P	1.383	152.995	1.4005e+08	1.08676e+08	1.0219e+08	1.13811e+08	8.80401e+07	1.22929e+08	1.35046e+08	1.37567e+08	1.333e+08	Organic oxygen compounds	Organooxygen compounds	Carbohydrates and carbohydrate conjugates	585-18-2	HMDB0001321	C00279	ko01100//Metabolic pathways;ko01110//Biosynthesis of secondary metabolites;ko01120//Microbial metabolism in diverse environments;ko01060//Biosynthesis of plant secondary metabolites;ko01230//Biosynthesis of amino acids;ko01063//Biosynthesis of alkaloids derived from shikimate pathway;ko01061//Biosynthesis of phenylpropanoids;ko01070//Biosynthesis of plant hormones;ko01200//Carbon metabolism;ko009…	Amino acid metabolism;Biosynthesis of other secondary metabolites;Carbohydrate metabolism;Chemical structure transformation maps;Global and overview maps;Metabolism of cofactors and vitamins	Metabolism
Com_1131_neg	PI O-24:1_22:5	--	C55 H97 O12 P	6.655	979.648	5.92168e+06	1.86874e+06	6.31031e+06	628080	1.956e+06	536791	4.15551e+07	4.1391e+07	4.30993e+07	--	--	--	--	--	-	-	-	-
Com_1153_neg	Maltitol	--	C12 H24 O11	1.362	379.102	1.13185e+07	8.64314e+06	9.9859e+06	1.16243e+07	1.20384e+07	1.19678e+07	3.37541e+07	3.0344e+07	3.25837e+07	Lipids and lipid-like molecules	Fatty Acyls	Fatty acyl glycosides	585-88-6	HMDB0002928	-	-	-	-
Com_1161_neg	Oleoyl-L-α-lysophosphatidic acid	--	C21 H41 O7 P	6.472	435.251	1.29495e+07	1.69654e+07	2.8386e+07	135353911	2.93459e+07	7.36303e+07	3.12864e+07	2.9663e+07	3.11105e+07	--	--	--	--	--	-	-	-	-
Com_1211_neg	3-(2-thienylmethyl)-2-thioxotetrahydro-4H-imidazol-4-one	--	C8 H8 N2 O S2	1.433	211.001	2.10806e+08	2.68626e+07	9.36779e+06	3.26343e+07	2.94069e+07	1.71522e+07	9.74028e+06	9.81168e+06	9.78181e+06	--	--	--	--	--	-	-	-	-
Com_1215_neg	FAHFA 2:0/17:1	--	C19 H34 O4	7.049	325.238	1.97929e+07	3.71192e+06	4.59447e+06	1.47667e+06	1.83635e+06	1.46802e+06	2.59134e+07	2.49324e+07	2.28766e+07	--	--	--	--	--	-	-	-	-
Com_1222_neg	Cer 17:3;2O/7:0	--	C24 H43 N O3	9.929	392.318	6.40424e+06	3.50406e+07	1.85271e+07	5.8119e+07	1.38296e+07	9.32353e+06	1.31907e+07	1.23103e+07	1.3032e+07	--	--	--	--	--	-	-	-	-
Com_1239_neg	cis,cis-Muconic acid	--	C6 H6 O4	5.287	141.019	1.45244e+07	1.72664e+07	2.64864e+07	4.27356e+07	2.85047e+07	2.90086e+07	3.21874e+07	3.36588e+07	3.43092e+07	Lipids and lipid-like molecules	Fatty Acyls	Fatty acids and conjugates	1119-72-8	HMDB0006331	C02480	ko01100//Metabolic pathways;ko01120//Microbial metabolism in diverse environments	Global and overview maps	Metabolism
Com_1264_neg	FAHFA 14:1/6:0	--	C20 H36 O4	7.269	339.254	3.25044e+07	1.44171e+07	3.62924e+07	6.34269e+07	2.33702e+07	3.91022e+07	3.09546e+07	3.10538e+07	2.72052e+07	--	--	--	--	--	-	-	-	-
Com_1291_neg	HexCer 15:3;2O/2:0	--	C23 H39 N O8	5.991	456.261	2.18492e+07	6.00723e+07	7.81567e+07	1.28535e+08	8.78437e+07	6.65253e+07	2.70651e+07	2.6403e+07	3.41433e+07	--	--	--	--	--	-	-	-	-
Com_1292_neg	3-(2-thienyl)-1,2,4-oxadiazole-5-carbohydrazide	--	C7 H6 N4 O2 S	2.062	209.012	1.67478e+07	2.53134e+07	3.77938e+07	2.74852e+07	2.57164e+07	2.32831e+07	6.17411e+07	6.46018e+07	6.09982e+07	--	--	--	--	--	-	-	-	-
Com_1388_neg	4-(4-cyclohexylphenyl)-4-oxobut-2-enoic acid	--	C16 H18 O3	2.343	257.115	8.09843e+07	154207007	1.1794e+08	1.24382e+08	1.2402e+08	1.14052e+08	9.90386e+07	9.91277e+07	9.89483e+07	--	--	--	--	--	-	-	-	-
Com_1406_neg	Mestranol	--	C21 H26 O2	5.861	309.171	1.0139e+06	6.87715e+06	5.21041e+06	9.16943e+06	1.02586e+07	9.69464e+06	4.82259e+06	4.61493e+06	3.91772e+06	Lipids and lipid-like molecules	Steroids and steroid derivatives	Estrane steroids	72-33-3	HMDB0015446	-	-	-	-
Com_1420_neg	P-Toluenesulfonic acid	--	C7 H8 O3 S	5.264	171.012	1.95137e+07	1.74769e+07	1.78134e+07	1.21289e+07	1.63705e+07	1.73661e+07	31046561	3.33458e+07	3.38055e+07	Benzenoids	Benzene and substituted derivatives	Benzenesulfonic acids and derivatives	104-15-4	HMDB0059933	C06677	ko01100//Metabolic pathways;ko01120//Microbial metabolism in diverse environments	Global and overview maps	Metabolism
Com_1453_neg	Gibberellin A7	--	C19 H22 O5	5.305	329.136	3.57993e+07	1.21764e+07	1.06332e+07	1.37753e+07	8.54181e+06	2.1961e+07	4.51085e+07	4.57615e+07	4.1606e+07	Lipids and lipid-like molecules	Prenol lipids	Diterpenoids	-	HMDB0303475	C11867	ko01110//Biosynthesis of secondary metabolites;ko00904//Diterpenoid biosynthesis	Global and overview maps;Metabolism of terpenoids and polyketides	Metabolism
Com_1472_neg	N-[3-(4-chloroanilino)-1H-1,2,4-triazol-5-yl]-N'-isopropylurea	--	C12 H15 Cl N6 O	5.25	288.136	6.57899e+07	7.61874e+07	6.64685e+07	4.98051e+07	5.7021e+07	5.59561e+07	4.62767e+07	4.71114e+07	5.37662e+07	--	--	--	--	--	-	-	-	-
Com_1486_neg	Cer 15:3;2O/7:0	--	C22 H39 N O3	7.267	424.307	5.73927e+06	7.84616e+06	6.01172e+07	4.95284e+07	1.14936e+07	1.60372e+07	1.04735e+07	1.18633e+07	1.04339e+07	--	--	--	--	--	-	-	-	-
Com_1512_neg	PI O-24:3_22:6	--	C55 H91 O12 P	6.447	973.601	372339	2.97676e+06	6.08767e+06	418897	1.39459e+06	389234	1.81738e+07	1.69868e+07	1.79586e+07	--	--	--	--	--	-	-	-	-
Com_1538_neg	N1-[1-(3-isopropenylphenyl)-1-methylethyl]-3-oxobutanamide	--	C16 H21 N O2	2.634	258.146	4.2919e+07	4.9412e+07	4.0973e+07	7.41238e+07	2.05087e+07	4.49922e+07	7.02643e+07	7.17989e+07	7.30563e+07	--	--	--	--	--	-	-	-	-
Com_1610_neg	NAGlySer 18:2/13:1	--	C36 H62 N2 O7	8.377	633.439	3.27432e+07	6.71725e+06	1.39634e+07	1.53811e+07	1.01005e+07	1.56735e+07	3.68794e+07	2.90814e+07	5.30604e+07	--	--	--	--	--	-	-	-	-
Com_1615_neg	DGDG O-19:2_18:5	--	C52 H86 O14	6.959	993.628	2.12858e+06	1.4534e+06	2.22297e+07	4.89115e+06	4.35491e+06	3.42861e+06	2.37837e+06	2.31672e+06	2.3744e+06	--	--	--	--	--	-	-	-	-
Com_1633_neg	NAGlySer 17:2/13:0	--	C35 H62 N2 O7	7.478	621.437	1.8826e+07	8.18146e+07	1.58174e+08	1.61729e+08	107171046	7.15689e+07	5.88837e+07	9.79066e+07	6.05621e+07	--	--	--	--	--	-	-	-	-
Com_1655_neg	PS 2:0_13:1	--	C21 H38 N O10 P	5.162	494.209	6.86369e+06	2.33891e+07	2.22364e+07	1.84468e+07	1.42902e+07	1.6488e+07	1.53601e+07	1.46954e+07	1.39713e+07	--	--	--	--	--	-	-	-	-
Com_1670_neg	--	DL-Citrulline	C6 H13 N3 O3	1.303	174.088	4.78701e+06	1.2848e+07	6.28488e+06	6.43057e+06	6.07787e+06	6.1788e+06	1.19879e+07	1.29456e+07	1.26226e+07	Organic acids and derivatives	Carboxylic acids and derivatives	Amino acids, peptides, and analogues	-	HMDB0250742	-	-	-	-
Com_1674_neg	Prostaglandin D2	--	C20 H32 O5	8.024	333.205	1.77673e+07	2.07848e+07	1.41566e+07	3.09109e+06	9.65907e+06	3.22886e+07	1.43778e+07	1.18114e+07	1.2048e+07	Lipids and lipid-like molecules	Fatty Acyls	Eicosanoids	41598-07-6	HMDB0001403	C00696	ko01100//Metabolic pathways;ko00590//Arachidonic acid metabolism	Global and overview maps;Lipid metabolism	Metabolism
Com_1682_neg	PG 2:0_9:0	--	C17 H33 O10 P	9.115	427.172	754702	1.46863e+07	7.08036e+06	1.23779e+07	3.09915e+06	7.22548e+06	5.69454e+07	5.3092e+07	5.62254e+07	--	--	--	--	--	-	-	-	-
Com_1718_neg	PE-Cer 13:1;2O/22:5	--	C37 H65 N2 O6 P	6.383	663.447	3.32205e+07	1.0431e+07	1.54334e+07	1.05801e+07	1.81736e+07	1.30807e+07	2.85775e+07	2.61052e+07	23269612	--	--	--	--	--	-	-	-	-
Com_1752_neg	5-phenyl-1H-pyrazole-3-carbohydrazide	--	C10 H10 N4 O	5.421	201.077	1.76881e+07	3.19243e+07	3.41398e+07	5.80088e+07	3.86689e+07	4.79216e+07	4.49089e+07	4.83305e+07	4.67534e+07	--	--	--	--	--	-	-	-	-
Com_1774_neg	N,N-dimethyl-N'-(2-thienylmethyl)thiourea	--	C8 H12 N2 S2	1.655	199.037	1.76514e+07	6.50168e+07	1.83633e+07	1.33591e+07	1.76329e+07	3.02605e+07	8.72167e+07	8.61937e+07	7.93076e+07	--	--	--	--	--	-	-	-	-
Com_1793_neg	11(Z),14(Z)-Eicosadienoic Acid	--	C20 H36 O2	10.954	307.265	3.93772e+06	3.3005e+07	3.14901e+07	4.21272e+07	1.92563e+07	9.07976e+06	3.16494e+07	2.64306e+07	3.05608e+07	--	--	--	--	--	-	-	-	-
Com_1834_neg	HexCer 9:1;2O/5:0	--	C20 H37 N O8	5.621	460.247	809950	2.12769e+07	9.03544e+06	2.68087e+07	3.04099e+07	6.00676e+06	3.46751e+07	2.07337e+07	2.00447e+07	--	--	--	--	--	-	-	-	-
Com_1848_neg	D-Xylitol	--	C5 H12 O5	1.334	151.061	6.12648e+07	2.13903e+08	1.38295e+08	1.62287e+08	8.53993e+07	1.14911e+08	9.03381e+07	5.05166e+07	8.58667e+07	Organic oxygen compounds	Organooxygen compounds	Carbohydrates and carbohydrate conjugates	87-99-0	HMDB0002917	C00379	ko01100//Metabolic pathways;ko02010//ABC transporters;ko00040//Pentose and glucuronate interconversions	Carbohydrate metabolism;Global and overview maps;Membrane transport	Environmental Information Processing;Metabolism
Com_1876_neg	Taldalafil	--	C22 H19 N3 O4	4.961	388.137	6.20282e+07	4.6749e+06	1.4673e+06	1.59298e+06	1.9217e+06	1.1798e+07	4.55467e+06	4.67671e+06	5.10999e+06	--	--	--	--	--	-	-	-	-
Com_1909_neg	3-Hydroxyvaleric acid	--	C5 H10 O3	5.265	117.055	3.01078e+07	3.83606e+07	4.22305e+07	3.95603e+07	6.83415e+07	5.87805e+07	3.85115e+07	4.11789e+07	4.11646e+07	Lipids and lipid-like molecules	Fatty Acyls	Fatty acids and conjugates	10237-77-1	HMDB0000531	-	-	-	-
Com_1925_neg	FAHFA 18:2/3:0	--	C21 H36 O4	8.833	351.255	2.87782e+07	4.74033e+07	5.03833e+07	4.10793e+07	4.05091e+07	3.13439e+07	4.70725e+07	4.19556e+07	4.1911e+07	--	--	--	--	--	-	-	-	-
Com_1960_neg	Prostaglandin E1 Ethanolamide	--	C22 H39 N O5	6.915	424.271	6.91414e+06	1.31589e+07	2.30492e+07	1.26815e+07	2.29421e+07	2.64195e+07	2.73682e+07	2.58635e+07	2.44511e+07	--	--	--	--	--	-	-	-	-
Com_1969_neg	PE-Cer 13:2;2O/22:6	--	C37 H61 N2 O6 P	6.337	641.405	3.08355e+06	659088	1.05597e+06	754787	1.56108e+06	2.55436e+06	5.02904e+06	4.99188e+06	5.13208e+06	--	--	--	--	--	-	-	-	-
Com_1976_neg	Butylparaben	--	C11 H14 O3	6.332	211.098	2.32507e+06	4.6808e+06	7.42764e+06	1.2423e+07	7.721e+06	8.22251e+06	5.42299e+06	6.42409e+06	6.90089e+06	Benzenoids	Benzene and substituted derivatives	Benzoic acids and derivatives	94-26-8	HMDB0032575	-	-	-	-
Com_2000_neg	L-Homocystine	--	C8 H16 N2 O4 S2	4.814	267.045	1.63011e+07	5.18621e+07	9.87719e+06	1.41846e+07	1.10157e+07	2.52817e+07	1.52474e+07	1.48794e+07	1.70179e+07	Organic acids and derivatives	Carboxylic acids and derivatives	Amino acids, peptides, and analogues	626-72-2	HMDB0000676	C01817	ko00270//Cysteine and methionine metabolism	Amino acid metabolism	Metabolism
Com_2006_neg	methadone-d9	--	C21 H18 [2]H9 N O	1.174	316.948	1.56282e+06	6.08818e+06	8.38046e+06	4.66377e+06	5.70821e+06	4.13299e+06	3.56083e+06	3.89963e+06	3.59619e+06	--	--	--	--	--	-	-	-	-
Com_2009_neg	N-2-Hydroxycyclopentyladenosine	--	C15 H21 N5 O5	4.922	350.14	4.35869e+07	3.00524e+06	495453	357325	652804	9.59027e+06	5.63481e+06	6.46172e+06	6.44253e+06	--	--	--	--	--	-	-	-	-
Com_2018_neg	2-Furoylglycine	--	C7 H7 N O4	1.273	168.027	4.19432e+06	1.06123e+07	6.92752e+06	1.07341e+07	5.98562e+06	6.70519e+06	4.02272e+06	3.06354e+06	3.6588e+06	Organic acids and derivatives	Carboxylic acids and derivatives	Amino acids, peptides, and analogues	5657-19-2	HMDB0000439	-	-	-	-
Com_2036_neg	13,14-dihydro-19(R)-hydroxy Prostaglandin E1	--	C20 H36 O6	7.003	353.234	1.48146e+07	3.75481e+07	3.08171e+07	3.71552e+07	3.42898e+07	3.43383e+07	3.62181e+07	3.81326e+07	3.45725e+07	--	--	--	--	--	-	-	-	-
Com_2040_neg	15(R)-Lipoxin A4	--	C20 H32 O5	6.646	351.216	1.14443e+07	8.90051e+06	5.40899e+06	1.7531e+07	8.65766e+06	1.6066e+07	7.27417e+06	7.9062e+06	7.21293e+06	--	--	--	--	--	-	-	-	-
Com_2042_neg	PE O-20:1_8:0	--	C33 H66 N O7 P	6.607	618.439	3.98135e+07	1.05955e+08	4.56943e+08	6.97581e+07	1.60778e+08	2.71279e+07	3.22104e+08	3.34434e+08	3.1564e+08	--	--	--	--	--	-	-	-	-
Com_2062_neg	MGDG O-26:7_2:0	--	C37 H58 O9	6.17	691.406	4.35809e+06	1.06354e+07	2.42379e+07	1.9872e+07	2.34476e+07	1.88732e+07	9.89042e+06	9.62025e+06	1.02037e+07	--	--	--	--	--	-	-	-	-
Com_2078_neg	PA 8:0_21:1	--	C32 H61 O8 P	6.846	621.403	585955	2.03423e+06	1.7947e+06	3.60004e+06	1.55675e+06	6.15455e+06	1.33284e+06	1.30173e+06	1.60497e+06	--	--	--	--	--	-	-	-	-
Com_2137_neg	8-iso Prostaglandin F2α Ethanolamide	--	C22 H39 N O5	6.72	396.276	7.23394e+06	9.51851e+06	3.67292e+07	22789416	3.16631e+07	2.13667e+07	2.29531e+07	2.0452e+07	2.10431e+07	--	--	--	--	--	-	-	-	-
Com_2201_neg	3-methyl-4-[2-(2-methylphenyl)hydrazono]-4,5-dihydro-1H-pyrazol-5-one	--	C11 H12 N4 O	5.443	215.093	3.26186e+07	2.32332e+07	3.05326e+07	5.9663e+07	3.53541e+07	4.19647e+07	2.91702e+07	3.00799e+07	3.01098e+07	--	--	--	--	--	-	-	-	-
Com_2210_neg	LPS 14:1	--	C20 H38 N O9 P	6.485	466.225	6.3895e+07	9.20936e+06	1.03722e+07	1.9944e+07	1.15823e+07	1.97982e+07	4.49713e+07	4.27158e+07	3.38419e+07	--	--	--	--	--	-	-	-	-
Com_2217_neg	O-Acetylserine	--	C5 H9 N O4	1.622	146.045	9.25862e+08	8.82118e+08	8.26285e+08	9.01409e+08	7.41918e+08	671711582	5.81499e+08	5.4799e+08	5.5398e+08	Organic acids and derivatives	Carboxylic acids and derivatives	Amino acids, peptides, and analogues	5147-00-2	HMDB0003011	C00979	ko01100//Metabolic pathways;ko01110//Biosynthesis of secondary metabolites;ko01120//Microbial metabolism in diverse environments;ko01230//Biosynthesis of amino acids;ko00270//Cysteine and methionine metabolism;ko01200//Carbon metabolism;ko00920//Sulfur metabolism;ko04122//Sulfur relay system	Amino acid metabolism;Energy metabolism;Folding, sorting and degradation;Global and overview maps	Genetic Information Processing;Metabolism
Com_2245_neg	12-Epileukotriene B4	--	C20 H32 O4	5.269	371.194	2.91605e+07	3.01126e+06	2.83796e+06	4.13217e+06	5.17145e+06	3.24068e+06	1.87029e+07	1.45919e+07	2.16361e+07	--	--	--	--	--	-	-	-	-
Com_2284_neg	2-[(3S)-1-(Cyclohexylmethyl)-3-pyrrolidinyl]-5-fluoro-1H-benzimidazole	--	C18 H24 F N3	5.064	300.193	2.45268e+07	7.546e+06	9.94852e+06	1.32812e+07	1.15171e+07	1.38193e+07	1.88481e+07	1.92152e+07	1.67924e+07	--	--	--	--	--	-	-	-	-
Com_2296_neg	PE O-20:2_8:0	--	C33 H64 N O7 P	6.414	616.423	8.95404e+06	5.42727e+07	1.39069e+08	2.38025e+07	3.65712e+07	4.83847e+07	249165885	243306373	2.38047e+08	--	--	--	--	--	-	-	-	-
Com_2314_neg	Orotidine	--	C10 H12 N2 O8	1.252	287.05	7.49581e+06	7.20341e+06	6.08086e+06	1.08691e+07	4.98356e+06	9.11427e+06	8.07176e+06	8.42675e+06	7.11927e+06	Nucleosides, nucleotides, and analogues	Pyrimidine nucleosides	HASH(0x52069b0)	314-50-1	HMDB0000788	C01103	ko01100//Metabolic pathways;ko00240//Pyrimidine metabolism	Global and overview maps;Nucleotide metabolism	Metabolism
Com_2338_neg	4-Methylphenol	--	C7 H8 O	5.474	107.05	2.99831e+07	3.12532e+07	2.79575e+07	2.13209e+07	2.79458e+07	2.87569e+07	2.54992e+07	2.45383e+07	2.62536e+07	Benzenoids	Phenols	Cresols	106-44-5	HMDB0001858	C01468	ko01100//Metabolic pathways;ko01120//Microbial metabolism in diverse environments	Global and overview maps	Metabolism
Com_2377_neg	4,6-dimethyl-2-(methylamino)-5-nitronicotinonitrile	--	C9 H10 N4 O2	4.597	205.072	5.3742e+06	1.22777e+07	2.00222e+07	4.8058e+07	1.69345e+07	2.52771e+07	1.24163e+07	1.58843e+07	1.56293e+07	--	--	--	--	--	-	-	-	-
Com_2399_neg	5-[4-(tert-butyl)phenyl]-1,3,4-oxadiazole-2-thiol	--	C12 H14 N2 O S	5.658	233.075	4.15138e+06	2.37929e+07	9.12657e+06	1.53802e+07	6.94447e+06	3.22139e+07	2.25016e+07	2.3464e+07	2.26754e+07	--	--	--	--	--	-	-	-	-
Com_2402_neg	--	Ip7G	C16 H23 N5 O5	4.888	364.164	5.11779e+07	8.61217e+06	4.56318e+06	4.3975e+06	5.20562e+06	1.31848e+07	9.32846e+06	9.43477e+06	9.51694e+06	--	--	--	--	--	-	-	-	-
Com_2413_neg	LNAPE 8:0/N-20:0	--	C33 H66 N O8 P	6.016	634.434	3.80606e+07	1.36422e+07	2.06959e+07	6.74322e+07	2.04762e+07	4.60132e+07	2.87313e+07	1.94442e+07	3.02597e+07	--	--	--	--	--	-	-	-	-
Com_2454_neg	4-Hydroxyphenyllactic acid	--	C9 H10 O4	4.949	181.05	1.04321e+07	1.27372e+07	1.9734e+07	3.9038e+07	2.52195e+07	3.72509e+07	1.34217e+07	1.37256e+07	1.40071e+07	Phenylpropanoids and polyketides	Phenylpropanoic acids	HASH(0x8f1b538)	306-23-0	HMDB0000755	-	-	-	-
Com_2488_neg	MGDG O-26:6_2:0	--	C37 H60 O9	6.267	693.421	2.16314e+06	1.66067e+07	6.74704e+07	3.44966e+07	5.01705e+07	9.30872e+06	2.30291e+07	1.99584e+07	2.28152e+07	--	--	--	--	--	-	-	-	-
Com_2489_neg	Cer 9:1;2O/7:0	--	C16 H31 N O3	5.693	344.245	1.09845e+06	3.82565e+06	3.83589e+06	5.50898e+06	1.0364e+06	2.23194e+06	6.90371e+06	6.48499e+06	1.16703e+07	--	--	--	--	--	-	-	-	-
Com_2501_neg	--	N-Acetyl-Asp-Glu	C11 H16 N2 O8	2.277	341.039	6.45465e+07	7.45962e+07	5.39869e+07	4.48553e+07	5.52858e+07	5.674e+07	7.76513e+07	7.52245e+07	7.38296e+07	--	--	--	--	--	-	-	-	-
Com_2505_neg	N-(2-Furoyl)glycine	--	C7 H7 N O4	2.28	168.03	4.59638e+07	2.82058e+07	2.91347e+07	4.25324e+07	2.83859e+07	3.71606e+07	3.75234e+07	3.59132e+07	3.76506e+07	Organic acids and derivatives	Carboxylic acids and derivatives	Amino acids, peptides, and analogues	5657-19-2	HMDB0000439	-	-	-	-
Com_2508_neg	N-(4-chlorophenethyl)-1-adamantanecarboxamide	--	C19 H24 Cl N O	5.073	316.152	8.63313e+07	4.74037e+07	2.74984e+07	3.26694e+07	3.72034e+07	4.20523e+07	3.65805e+07	3.53911e+07	3.45805e+07	--	--	--	--	--	-	-	-	-
Com_2548_neg	Clobenpropit	--	C14 H17 Cl N4 S	5.808	289.067	1.00641e+07	8.28881e+06	8.66785e+06	1.8115e+06	1.08485e+07	6.47085e+06	8.62688e+06	1.0143e+07	1.01481e+07	Benzenoids	Benzene and substituted derivatives	Halobenzenes	-	HMDB0250329	C17934	ko07227//Histamine H2/H3 receptor agonists/antagonists	Target-based classification: G protein-coupled receptors	Drug Development
Com_2558_neg	FAHFA 22:6/3:0	--	C25 H36 O4	7.65	399.255	3.47492e+07	1.63757e+06	1.20557e+06	2.89552e+06	2.11269e+06	7.22986e+06	1.02338e+07	9.32164e+06	9.04975e+06	--	--	--	--	--	-	-	-	-
Com_2577_neg	PI 8:0_17:1	--	C34 H63 O13 P	7.391	709.392	1.84486e+08	2.62678e+08	2.503e+08	1.35779e+08	2.72983e+08	2.17775e+08	222390313	2.14166e+08	210067220	--	--	--	--	--	-	-	-	-
Com_2589_neg	2,3-Dihydroxybiphenyl	--	C12 H10 O2	1.843	185.056	3.96721e+07	5.0045e+07	4.63791e+07	6.23647e+07	6.01946e+07	6.44598e+07	4.29263e+07	4.23133e+07	5.89604e+07	--	--	--	--	--	C02526	ko01100//Metabolic pathways;ko01120//Microbial metabolism in diverse environments;ko00621//Dioxin degradation	Global and overview maps;Xenobiotics biodegradation and metabolism	Metabolism
Com_2597_neg	Cer 20:3;2O/2:0	--	C22 H39 N O3	9.189	364.286	6.66282e+06	4.96875e+06	1.05892e+07	2.65456e+07	8.60574e+06	1.05503e+07	8.34784e+06	7.65654e+06	8.11237e+06	--	--	--	--	--	-	-	-	-
Com_2599_neg	SM 8:0;2O/2:0	--	C15 H33 N2 O6 P	6.999	413.201	1.03718e+07	1.37292e+07	7.10673e+06	3.84172e+07	9.8467e+06	1.28302e+07	9.1514e+06	9.8461e+06	9.92142e+06	--	--	--	--	--	-	-	-	-
Com_2607_neg	Taurolithocholic acid 3-sulfate	--	C26 H45 N O8 S2	5.126	562.254	9.11893e+06	5.86569e+06	2.64055e+07	1.09781e+07	9.01244e+06	1.30575e+07	2.59035e+07	2.48059e+07	2.49021e+07	Lipids and lipid-like molecules	Steroids and steroid derivatives	Bile acids, alcohols and derivatives	15324-65-9	HMDB0002580	-	-	-	-
Com_2647_neg	PI O-24:1_22:6	--	C55 H95 O12 P	7.284	977.633	2.04945e+07	4.24864e+06	8.97499e+06	5.72001e+06	7.44378e+06	5.0435e+06	1.56796e+07	1.56043e+07	1.38845e+07	--	--	--	--	--	-	-	-	-
Com_2655_neg	PEtOH 18:4_18:5	--	C41 H63 O8 P	6.99	713.424	2.23157e+07	5.21793e+06	2.37918e+07	3.37677e+06	9.38553e+06	5.2138e+06	9.75755e+06	8.60345e+06	1.01696e+07	--	--	--	--	--	-	-	-	-
Com_2663_neg	7-(1-pyrrolidinyl)pyrimido[4,5-d]pyrimidin-4-amine	--	C10 H12 N6	4.764	215.104	1.98176e+07	2.6648e+07	2.69413e+07	3.15854e+07	2.61243e+07	2.4949e+07	2.14474e+07	2.42804e+07	2.54857e+07	--	--	--	--	--	-	-	-	-
Com_2666_neg	LPS 11:0	--	C17 H34 N O9 P	5.454	426.191	918678	4.13297e+06	294253	331436	282695	371944	4.15786e+06	3.82449e+06	4.0837e+06	--	--	--	--	--	-	-	-	-
Com_2724_neg	FAHFA 16:0/18:2	--	C34 H62 O4	10.47	533.456	1.12772e+07	1.6009e+07	1.89108e+07	2.43705e+07	1.1744e+07	8.73184e+06	2.06538e+07	1.72306e+07	1.62059e+07	--	--	--	--	--	-	-	-	-
Com_2801_neg	3-methyl-5-(2-thienyl)-1H-pyrazole-4-carbohydrazide	--	C9 H10 N4 O S	5.344	183.093	5.68874e+06	4.35288e+06	3.2682e+06	2.07905e+06	3.74866e+06	3.71093e+06	4.3221e+06	4.64224e+06	4.52967e+06	--	--	--	--	--	-	-	-	-
Com_2816_neg	NAGlySer 18:3/13:0	--	C36 H62 N2 O7	8.544	633.439	1.10546e+07	3.85687e+06	7.95179e+06	9.14503e+06	4.08398e+06	9.02377e+06	1.51577e+07	1.4329e+07	1.65247e+07	--	--	--	--	--	-	-	-	-
Com_2843_neg	(+/-)8(9)-DiHET	--	C20 H34 O4	10.932	337.237	6.60718e+06	7.43639e+06	1.06458e+07	1.46509e+07	6.97323e+06	5.31275e+06	1.57672e+07	1.57401e+07	1.65504e+07	--	--	--	--	--	-	-	-	-
Com_2844_neg	PA 17:0_18:4	--	C38 H67 O8 P	6.636	681.458	2.69571e+06	6.08593e+06	4.6283e+06	2.21011e+07	4.46046e+06	1.14131e+07	4.71194e+06	3.55019e+06	5.07926e+06	--	--	--	--	--	-	-	-	-
Com_2846_neg	FAHFA 22:6/7:0	--	C29 H44 O4	5.604	455.314	6.41958e+06	2.64385e+07	2.87176e+07	3.7433e+07	2.75595e+07	2.8891e+07	2.10906e+07	2.30291e+07	2.40368e+07	--	--	--	--	--	-	-	-	-
Com_2847_neg	Prostaglandin E3	--	C20 H30 O5	2.293	385.185	1.21738e+08	8.91944e+07	6.56979e+07	103930324	7.98567e+07	8.26157e+07	5.48937e+07	5.56738e+07	5.76841e+07	Lipids and lipid-like molecules	Fatty Acyls	Eicosanoids	-	HMDB0247474	-	-	-	-
Com_2878_neg	PI 24:0_22:6	--	C55 H95 O13 P	6.426	993.628	901443	2.36462e+06	2.61722e+06	790580	1.01812e+06	1.45538e+06	1.37647e+07	1.08815e+07	1.24164e+07	--	--	--	--	--	-	-	-	-
Com_2887_neg	N1-(2,6-dimethylphenyl)-4-aminobenzene-1-sulfonamide	--	C14 H16 N2 O2 S	6.061	275.083	3.781e+07	359428	398413	450910	413661	6.44679e+06	3.25149e+06	3.07653e+06	2.97583e+06	--	--	--	--	--	-	-	-	-
Com_2905_neg	LNAPE 7:0/N-4:0	--	C16 H32 N O8 P	6.149	396.186	2.13821e+06	2.46468e+07	3.40152e+07	3.20134e+07	3.83468e+07	3.19263e+07	7.01178e+06	7.90638e+06	9.36702e+06	--	--	--	--	--	-	-	-	-
Com_2972_neg	N1-(3,5-dichlorophenyl)-3-morpholinopropanamide	--	C13 H16 Cl2 N2 O2	5.889	301.047	6.86312e+06	5.65099e+06	5.09492e+06	4.96988e+06	4.24885e+06	1.70564e+07	1.2465e+07	8.79734e+06	1.01717e+07	--	--	--	--	--	-	-	-	-
Com_3030_neg	MGDG O-13:1_2:0	--	C24 H44 O9	6.579	521.297	1.86866e+06	6.65831e+06	1.85494e+07	905574	2.57621e+07	4.02855e+06	3.00033e+06	3.49752e+06	2.27953e+06	--	--	--	--	--	-	-	-	-
Com_3054_neg	4-[(3,4-dimethoxyphenethyl)amino]-4-oxobutanoic acid	--	C14 H19 N O5	5.812	280.119	1.68863e+06	1.55768e+06	1.70625e+06	3.87311e+06	1.07766e+06	2.36785e+06	4.92501e+06	3.65093e+06	5.4305e+06	--	--	--	--	--	-	-	-	-
Com_3084_neg	2-Ketoadipic acid	--	C6 H8 O5	2.868	205.035	101151783	3.3083e+07	1.58752e+07	2.78177e+07	2.47837e+07	5.36248e+07	3.8193e+07	5.08606e+07	5.46632e+07	Organic acids and derivatives	Keto acids and derivatives	Medium-chain keto acids and derivatives	3184-35-8	HMDB0000225	C00322	ko01100//Metabolic pathways;ko01110//Biosynthesis of secondary metabolites;ko01120//Microbial metabolism in diverse environments;ko01230//Biosynthesis of amino acids;ko00380//Tryptophan metabolism;ko01210//2-Oxocarboxylic acid metabolism;ko00310//Lysine degradation;ko00680//Methane metabolism;ko00300//Lysine biosynthesis	Amino acid metabolism;Energy metabolism;Global and overview maps	Metabolism
Com_3113_neg	alpha-Keto-gamma-(methylthio)butyric acid	--	C5 H8 O3 S	4.895	147.012	5.82883e+06	2146938841	5.17152e+07	3.57316e+06	2.10926e+08	3.97725e+07	3.04724e+07	3.16737e+07	3.05038e+07	--	--	--	--	--	-	-	-	-
Com_3134_neg	N-benzyl-N'-methyl-N-(pyridin-3-ylmethyl)thiourea	--	C15 H17 N3 S	4.527	270.11	1.12706e+07	7.74645e+06	5.66545e+06	9.03869e+06	6.20303e+06	1.00242e+07	1.45927e+07	1.91639e+07	2.06069e+07	--	--	--	--	--	-	-	-	-
Com_3139_neg	LNAPE 2:0/N-9:0	--	C16 H32 N O8 P	6.14	396.186	2.18017e+06	2.46468e+07	3.40152e+07	3.20134e+07	3.83468e+07	3.19263e+07	7.01178e+06	7.90638e+06	9.36702e+06	--	--	--	--	--	-	-	-	-
Com_3171_neg	NAGlySer 16:1/13:1	--	C34 H60 N2 O7	6.42	607.423	500887	546949	3.16547e+06	1.11328e+06	1.30432e+06	457454	6.32916e+06	6.42306e+06	6.22283e+06	--	--	--	--	--	-	-	-	-
Com_3179_neg	Cer 17:3;2O/3:0	--	C20 H35 N O3	9.148	336.255	4.28037e+06	1.37813e+07	1.44562e+07	2.20395e+07	9.78715e+06	5.12954e+06	3.5827e+06	3.50346e+06	3.46451e+06	--	--	--	--	--	-	-	-	-
Com_3185_neg	Indole-3-lactic acid	--	C11 H11 N O3	5.551	204.067	2.16117e+07	2.20669e+07	1.30944e+07	7.78316e+06	1.45019e+07	1.23418e+07	1.43973e+07	1.51062e+07	1.40751e+07	Organoheterocyclic compounds	Indoles and derivatives	Indolyl carboxylic acids and derivatives	7417-65-4	HMDB0000671	-	-	-	-
Com_3222_neg	6-styryl-3-phenyl-2,5-dihydro-1,2,4-triazin-5-one	--	C17 H13 N3 O	4.819	274.094	448261	1.58903e+06	1.22625e+06	651106	1.19609e+06	1.57416e+06	2.94339e+06	3.19643e+06	3.34197e+06	--	--	--	--	--	-	-	-	-
Com_3231_neg	Cer 15:3;2O/6:0	--	C21 H37 N O3	7.067	410.291	2.76675e+06	4.50306e+06	3.13405e+07	2.57153e+07	5.17582e+06	7.1284e+06	5.90385e+06	5.8236e+06	4.11763e+06	--	--	--	--	--	-	-	-	-
Com_3239_neg	6β-Prostaglandin I1	--	C20 H34 O5	6.717	399.237	2.38036e+06	1.76849e+06	1.16757e+06	1.68224e+06	1.24228e+06	2.19099e+06	1.18882e+06	1.76258e+06	1.17587e+06	--	--	--	--	--	-	-	-	-
Com_3264_neg	MGDG O-24:5_2:0	--	C35 H58 O9	7.295	667.408	6.85182e+06	3.61513e+07	1.38051e+08	1.72205e+08	1.11425e+08	6.50002e+07	2.88959e+07	2.6442e+07	2.57932e+07	--	--	--	--	--	-	-	-	-
Com_3273_neg	PI 7:0_18:1	--	C34 H63 O13 P	6.604	709.392	1.2758e+06	1.81649e+07	1.67985e+07	3.00062e+06	1.3204e+07	4.9975e+06	5.14304e+06	6.07312e+06	6.70558e+06	--	--	--	--	--	-	-	-	-
Com_3319_neg	--	Maltotriose	C18 H32 O16	1.383	549.169	4.13071e+06	1.99588e+06	2.27237e+06	2.87869e+06	5.00077e+06	813636	1.4689e+06	1.85783e+06	1.11141e+06	Organic oxygen compounds	Organooxygen compounds	Carbohydrates and carbohydrate conjugates	6118-87-2	HMDB0038852	C01835	ko02010//ABC transporters	Membrane transport	Environmental Information Processing
Com_3323_neg	PA 2:0_26:0	--	C31 H61 O8 P	6.828	591.391	2.53897e+06	4.4259e+06	9.89882e+06	2.79143e+07	1.07852e+07	1.36831e+07	4.61588e+06	5.29745e+06	3.92914e+06	--	--	--	--	--	-	-	-	-
Com_3362_neg	PA 4:0_26:0	--	C33 H65 O8 P	7.864	619.423	7.75825e+06	1.29168e+07	9.73256e+07	2.97533e+07	3.41827e+07	2.32371e+07	1.39249e+07	1.36502e+07	1.37226e+07	--	--	--	--	--	-	-	-	-
Com_3364_neg	FAHFA 20:5/18:3	--	C38 H58 O4	9.527	577.425	93970.9	2.33333e+07	7.64443e+06	8.45001e+06	5.24369e+06	882359	7.02386e+06	4.96007e+06	5.96034e+06	--	--	--	--	--	-	-	-	-
Com_3373_neg	PG O-10:0_18:3	--	C34 H63 O9 P	9.527	645.413	138863	2.53957e+07	8.45474e+06	8.67319e+06	6.49784e+06	1.05784e+06	7.7009e+06	5.62392e+06	6.75937e+06	--	--	--	--	--	-	-	-	-
Com_3393_neg	PS 2:0_11:0	--	C19 H36 N O10 P	5.976	450.194	2.51186e+07	2.11806e+07	1.19263e+07	1.90488e+07	1.75531e+07	1.36024e+07	2.40435e+07	2.43298e+07	2.47994e+07	--	--	--	--	--	-	-	-	-
Com_3429_neg	DGDG O-9:0_2:0	--	C26 H48 O14	5.324	643.312	1.41917e+07	1.79682e+06	7.75164e+06	4.05436e+06	8.07095e+06	509659	4.76638e+06	4.01165e+06	3.76756e+06	--	--	--	--	--	-	-	-	-
Com_3441_neg	(±)18-HEPE	--	C20 H30 O3	7.558	363.216	2.42112e+07	2.76874e+07	1.42207e+07	1.55923e+07	1.05139e+07	1.35667e+07	2.75024e+07	2.59383e+07	2.59732e+07	--	--	--	--	--	-	-	-	-
Com_3445_neg	N-[5-(trifluoromethyl)-2-pyridinyl]benzenesulfonamide	--	C12 H9 F3 N2 O2 S	4.676	301.025	1.02753e+06	3.74018e+07	1.50902e+07	1.26897e+07	2.91789e+07	1.63931e+07	1.0033e+07	1.08248e+07	1.13813e+07	--	--	--	--	--	-	-	-	-
Com_3480_neg	Cytidine-5'-monophosphate	--	C9 H14 N3 O8 P	1.434	322.045	1.12628e+06	580659	1.04203e+06	624597	1.58055e+06	562583	1.0027e+06	809678	602212	Nucleosides, nucleotides, and analogues	Pyrimidine nucleotides	Pyrimidine ribonucleotides	63-37-6	HMDB0000095	C00055	ko01100//Metabolic pathways;ko00240//Pyrimidine metabolism	Global and overview maps;Nucleotide metabolism	Metabolism
Com_3513_neg	19(R)-Hydroxy-prostaglandin E2	--	C20 H32 O6	6.467	349.2	1.42096e+07	1.15539e+07	1.35885e+07	1.01911e+07	1.11381e+07	7.38983e+06	1.05251e+07	9.60776e+06	8.95602e+06	Lipids and lipid-like molecules	Fatty Acyls	Eicosanoids	55123-68-7	HMDB0001908	-	-	-	-
Com_3535_neg	PI 2:0_23:0	--	C34 H65 O13 P	6.985	711.408	1.55937e+07	5.01631e+06	2.16932e+07	2.59881e+06	8.80567e+06	5.11287e+06	9.09021e+06	9.44587e+06	8.8086e+06	--	--	--	--	--	-	-	-	-
Com_3552_neg	Rotenone	--	C23 H22 O6	5.188	393.135	1.63863e+07	8.32951e+06	6.49815e+06	1.19246e+07	6.14768e+06	1.06601e+07	1.25123e+07	1.05218e+07	1.31574e+07	Phenylpropanoids and polyketides	Isoflavonoids	Rotenoids	83-79-4	HMDB0034436	C07593	ko01110//Biosynthesis of secondary metabolites;ko01061//Biosynthesis of phenylpropanoids	Chemical structure transformation maps;Global and overview maps	Metabolism
Com_3570_neg	13,14-Dihydro-15-keto Prostaglandin E2	--	C20 H32 O5	6.36	387.192	2.318e+07	1.59607e+07	9.32198e+06	1.07201e+07	1.15616e+07	1.18243e+07	3.74431e+07	3.51435e+07	3.46019e+07	--	--	--	--	--	-	-	-	-
Com_3594_neg	N-[4-(aminosulfonyl)phenyl]-2-[3,4-dihydro-1(2H)-quinolinyl]acetamide	--	C17 H19 N3 O3 S	3.115	344.11	2.58274e+07	3.73724e+07	2.8588e+07	4.19609e+07	2.36478e+07	3.28112e+07	3.11208e+07	3.18109e+07	3.39889e+07	--	--	--	--	--	-	-	-	-
Com_3651_neg	--	4-Hydroxy-L-Glutamic Acid	C5 H9 N O5	1.28	162.04	2.35667e+07	2.92563e+07	4.33549e+07	3.88837e+07	4.67122e+07	4.62375e+07	3.27823e+07	4.00576e+07	3.92707e+07	Organic acids and derivatives	Carboxylic acids and derivatives	Amino acids, peptides, and analogues	2485-33-8	HMDB0002273	-	-	-	-
Com_3659_neg	Procysteine	--	C4 H5 N O3 S	2.931	145.991	1.84404e+07	1.55143e+07	1.29662e+07	4.75651e+07	1.40198e+07	2.34015e+07	1.50599e+07	1.4849e+07	1.18608e+07	Organic acids and derivatives	Carboxylic acids and derivatives	Amino acids, peptides, and analogues	-	HMDB0245287	-	-	-	-
Com_3672_neg	NAGlySer 16:0/13:0	--	C34 H64 N2 O7	6.941	611.454	1.6101e+06	658949	2.01877e+07	736517	3.73415e+06	651088	2.54719e+06	1.9914e+06	2.10396e+06	--	--	--	--	--	-	-	-	-
Com_3708_neg	Cer 17:2;2O/2:0	--	C19 H35 N O3	5.687	370.26	4.00191e+06	8.66541e+06	1.19132e+07	1.30519e+07	1.12058e+07	1.35914e+07	7.75885e+06	8.15332e+06	7.47563e+06	--	--	--	--	--	-	-	-	-
Com_3727_neg	17α-Hydroxypregnenolone	--	C21 H32 O3	8.971	331.228	1.29625e+06	6.46329e+06	8.77833e+06	1.89773e+07	3.21404e+06	4.46827e+06	6.28067e+06	6.07735e+06	6.31598e+06	--	--	--	--	--	-	-	-	-
Com_3743_neg	FAHFA 16:3/3:0	--	C19 H30 O4	6.427	321.207	7.91445e+06	4.71986e+07	4.83067e+07	2.92989e+07	2.60392e+07	2.79548e+07	1.55259e+07	1.80018e+07	1.76166e+07	--	--	--	--	--	-	-	-	-
Com_3808_neg	DGDG O-24:6_4:0	--	C43 H70 O14	6.37	855.481	1.13196e+06	2.53186e+07	1.04253e+07	1.20558e+07	9.77272e+06	8.5394e+06	1.0203e+07	1.04516e+07	9.06309e+06	--	--	--	--	--	-	-	-	-
Com_3829_neg	--	S-Sulfo-L-cysteine	C3 H7 N O5 S2	1.298	199.969	1.26591e+06	855018	867405	826179	1.05258e+06	941148	995210	1.01663e+06	950199	Organic acids and derivatives	Carboxylic acids and derivatives	Amino acids, peptides, and analogues	1637-71-4	HMDB0000731	C05824	ko01100//Metabolic pathways;ko01230//Biosynthesis of amino acids;ko00270//Cysteine and methionine metabolism	Amino acid metabolism;Global and overview maps	Metabolism
Com_3917_neg	PI O-10:0_18:2	--	C37 H69 O12 P	10.075	735.442	450599	355940	614941	1.47894e+06	340605	505030	622546	725024	644301	--	--	--	--	--	-	-	-	-
Com_3919_neg	PC O-18:4_7:0	--	C33 H60 N O7 P	6.422	658.404	1.69479e+07	2.53475e+07	3.24977e+07	2.56851e+07	3.56372e+06	4.5268e+07	3.64283e+07	3.59139e+07	3.82776e+07	--	--	--	--	--	-	-	-	-
Com_3943_neg	FAHFA 18:1/20:3	--	C38 H66 O4	10.688	585.488	1.76458e+06	1.33386e+07	1.40788e+07	1.5724e+07	6.29481e+06	2.98074e+06	1.16653e+07	1.04072e+07	1.09592e+07	--	--	--	--	--	-	-	-	-
Com_3949_neg	N-benzyl-N-isopropyl-N'-[4-(trifluoromethoxy)phenyl]urea	--	C18 H19 F3 N2 O2	4.894	351.133	6.1595e+06	4.58723e+06	8.81841e+06	1.74056e+06	7.8284e+06	8.08793e+06	8.46822e+06	1.02638e+07	1.15571e+07	--	--	--	--	--	-	-	-	-
Com_3974_neg	O-Phospho-L-serine	--	C3 H8 N O6 P	1.229	202.012	6.69439e+06	5.26334e+06	4.0616e+06	3.65065e+06	2.71717e+06	5.7537e+06	4.47001e+06	4.90303e+06	5.28115e+06	Organic acids and derivatives	Carboxylic acids and derivatives	Amino acids, peptides, and analogues	17885-08-4	HMDB0001721	C01005	ko01100//Metabolic pathways;ko01110//Biosynthesis of secondary metabolites;ko01120//Microbial metabolism in diverse environments;ko01230//Biosynthesis of amino acids;ko00270//Cysteine and methionine metabolism;ko01200//Carbon metabolism;ko00260//Glycine, serine and threonine metabolism;ko00970//Aminoacyl-tRNA biosynthesis;ko00997//Biosynthesis of various other secondary metabolites;ko00680//Metha…	Amino acid metabolism;Biosynthesis of other secondary metabolites;Energy metabolism;Global and overview maps;Translation	Genetic Information Processing;Metabolism
Com_4045_neg	12-Hydroxydodecanoic acid	--	C12 H24 O3	6.491	215.165	2.16277e+07	9.75744e+06	7.45684e+06	2.89569e+06	1.14635e+07	7.11063e+06	9.0228e+06	9.6012e+06	1.05019e+07	Organic acids and derivatives	Hydroxy acids and derivatives	Medium-chain hydroxy acids and derivatives	-	HMDB0304547	-	-	-	-
Com_4061_neg	PI O-20:3_21:0	--	C50 H93 O12 P	8.811	915.621	2.10627e+07	130062	114199	111210	119051	4.44437e+06	2.18741e+06	2.04186e+06	1.98644e+06	--	--	--	--	--	-	-	-	-
Com_4085_neg	Nitrazepam-d5	--	C15 H6 [2]H5 N3 O3	5.184	285.11	5.55493e+07	1.43521e+07	5.53699e+06	5.54705e+06	1.162e+07	1.67717e+07	8.95881e+06	1.25687e+07	9.18927e+06	--	--	--	--	--	-	-	-	-
Com_4090_neg	2-Hydroxy-2-methyl-3-buten-1-yl beta-D-glucopyranoside	--	C11 H20 O7	2.583	309.119	397445	3.03881e+07	1.08251e+07	1.49141e+07	1.6645e+07	1.17411e+07	6.09465e+06	6.44477e+06	6.27634e+06	--	--	--	--	--	-	-	-	-
Com_4103_neg	N2-(2,3-dihydrobenzo[b]furan-5-ylmethyl)-2-thiophenesulfonamide	--	C13 H13 N O3 S2	4.887	294.03	1.18301e+07	9.74503e+06	1.43653e+07	1.09776e+07	1.36552e+07	1.34935e+07	1.63019e+07	1.69172e+07	1.7915e+07	--	--	--	--	--	-	-	-	-
Com_4118_neg	PC O-21:1_2:0	--	C31 H62 N O7 P	6.115	650.429	1.23211e+07	1.30761e+07	1.83838e+07	3.89199e+07	6.88072e+06	1.34974e+07	8.33778e+06	1.40129e+07	1.44832e+07	--	--	--	--	--	-	-	-	-
Com_4133_neg	PE-Cer 15:3;2O/18:2;O	--	C35 H63 N2 O7 P	6.528	653.428	1.00908e+06	2.28165e+06	3.88633e+06	7.62577e+06	2.40505e+06	4.87241e+06	2.32678e+06	3.63013e+06	3.33185e+06	--	--	--	--	--	-	-	-	-
Com_4146_neg	PC O-10:0_2:0	--	C20 H42 N O7 P	5.466	498.284	506970	5.01784e+06	8.69581e+06	1.57401e+07	7.16138e+06	9.64612e+06	3.87795e+06	4.20472e+06	4.64036e+06	--	--	--	--	--	-	-	-	-
Com_4187_neg	N-(1-benzothiophen-3-yl)-N'-(1-benzyl-4-piperidinyl)urea	--	C21 H23 N3 O S	5.281	364.15	5.43928e+07	7.87348e+06	4.59833e+06	6.66924e+06	6.78979e+06	1.73544e+07	1.86081e+07	1.79903e+07	2.33336e+07	--	--	--	--	--	-	-	-	-
Com_4195_neg	PA 8:0_23:0	--	C34 H67 O8 P	8.824	633.439	9.02224e+06	3.56617e+06	7.66907e+06	7.17868e+06	4.77046e+06	8.68094e+06	1.36397e+07	1.29438e+07	1.28203e+07	--	--	--	--	--	-	-	-	-
Com_4199_neg	(3beta,9xi)-3-(beta-D-Glucopyranosyloxy)-14-hydroxycard-20(22)-enolide	--	C29 H44 O9	5.434	581.296	3.89137e+06	1.57689e+07	1.2248e+07	1.5957e+07	1.03008e+07	7.56396e+06	1.20741e+07	1.16862e+07	1.21061e+07	--	--	--	--	--	-	-	-	-
Com_4203_neg	NAGlySer 20:3/11:0	--	C36 H62 N2 O7	6.763	633.436	6.83854e+06	1.15182e+07	5.00412e+07	1.29691e+07	1.59703e+07	6.35798e+06	1.79913e+07	1.78774e+07	1.74563e+07	--	--	--	--	--	-	-	-	-
Com_4248_neg	5-heptyl-4-hydroxy-6H-pyrido[3,2,1-jk]carbazol-6-one	--	C22 H23 N O2	5.361	332.162	2.05841e+07	2.21477e+06	619245	518732	555366	2.93099e+06	2.18665e+06	1.75945e+06	2.13101e+06	--	--	--	--	--	-	-	-	-
Com_4249_neg	3,5-dimethyl-N'-[4-(trifluoromethyl)benzoyl]isoxazole-4-carbohydrazide	--	C14 H12 F3 N3 O3	4.758	327.076	4.90166e+06	478590	316795	955689	296544	2.05621e+06	6.40109e+06	6.9755e+06	7.38848e+06	--	--	--	--	--	-	-	-	-
Com_4273_neg	PE O-16:0_2:0	--	C23 H48 N O7 P	5.852	480.309	9.39951e+06	9.02084e+06	2.61449e+07	1.98065e+07	1.1846e+07	2.12341e+07	1.51265e+07	1.56429e+07	1.86112e+07	--	--	--	--	--	-	-	-	-
Com_4283_neg	PA 18:5_20:5	--	C41 H61 O8 P	7.119	711.408	1.63161e+07	1.40928e+07	1.61332e+07	7.7615e+06	1.68057e+07	8.88538e+06	1.94288e+07	2.30196e+07	1.82833e+07	--	--	--	--	--	-	-	-	-
Com_4305_neg	Cer 14:2;2O/2:0	--	C16 H29 N O3	7.385	328.213	665321	2.39866e+06	1.33814e+06	1.17675e+06	1.19266e+06	1.23027e+06	2.29156e+06	2.03071e+06	1.59759e+06	--	--	--	--	--	-	-	-	-
Com_4317_neg	Heptanoic acid	--	C7 H14 O2	5.575	111.081	6.56651e+06	9.07204e+06	8.944e+06	1.62987e+07	1.03827e+07	1.33387e+07	1.34328e+07	1.31776e+07	1.25637e+07	Lipids and lipid-like molecules	Fatty Acyls	Fatty acids and conjugates	-	HMDB0304376	-	-	-	-
Com_4329_neg	β-Estradiol-17β-glucuronide	--	C24 H32 O8	5.768	447.207	5.37873e+07	3.08648e+06	2.84433e+06	6.14719e+06	3.07451e+06	1.03448e+07	3.04567e+06	3.51136e+06	3.95281e+06	--	--	--	--	--	-	-	-	-
Com_4385_neg	11-Deoxy prostaglandin F2β	--	C20 H34 O4	8.343	337.239	6.71758e+07	8.50119e+07	1.00557e+08	7.70147e+07	8.55345e+07	7.16266e+07	8.19385e+07	8.88188e+07	8.5752e+07	--	--	--	--	--	-	-	-	-
Com_4394_neg	SM 12:2;2O/18:5	--	C35 H59 N2 O6 P	7.857	679.418	3.7664e+07	2.94943e+07	1.32601e+07	1.99681e+07	1.13131e+07	1.75589e+07	29911613	2.78265e+07	2.74199e+07	--	--	--	--	--	-	-	-	-
Com_4398_neg	trans-Resveratrol	--	C14 H12 O3	2.001	227.068	2.76333e+07	1.10247e+07	1.29394e+07	1.83008e+07	1.38289e+07	1.59139e+07	1.22833e+07	1.1994e+07	9.23292e+06	Phenylpropanoids and polyketides	Stilbenes	HASH(0x1d71810)	-	HMDB0041772	C03582	ko01110//Biosynthesis of secondary metabolites;ko01061//Biosynthesis of phenylpropanoids	Chemical structure transformation maps;Global and overview maps	Metabolism
Com_4421_neg	2'-Deoxyuridine	--	C9 H12 N2 O5	5.053	227.069	4.71453e+06	1.6658e+07	1.44461e+07	1.02685e+07	1.90052e+07	1.24473e+07	9.59593e+06	9.24322e+06	9.00525e+06	Nucleosides, nucleotides, and analogues	Pyrimidine nucleosides	Pyrimidine 2'-deoxyribonucleosides	951-78-0	HMDB0000012	C00526	ko01100//Metabolic pathways;ko02010//ABC transporters;ko00240//Pyrimidine metabolism	Global and overview maps;Membrane transport;Nucleotide metabolism	Environmental Information Processing;Metabolism
Com_4429_neg	mephedrone-d3	--	C11 H12 [2]H3 N O	1.093	178.949	9.13575e+06	1.84983e+07	1.24918e+07	9.7365e+06	1.52985e+07	1.74109e+07	2.11777e+07	2.2091e+07	2.12671e+07	--	--	--	--	--	-	-	-	-
Com_4432_neg	Pro-Hyp	--	C10 H16 N2 O4	3.07	227.104	4.87081e+07	9.4272e+06	2.6899e+07	4.09214e+07	3.15318e+07	3.8582e+07	2.19956e+07	2.24831e+07	2.10061e+07	Organic acids and derivatives	Carboxylic acids and derivatives	Amino acids, peptides, and analogues	18684-24-7	HMDB0006695	-	-	-	-
Com_4460_neg	PC O-8:0_2:0	--	C18 H38 N O7 P	6.627	470.256	790019	1.55713e+07	8.64492e+06	2.68884e+07	6.9373e+06	1.40082e+07	6.81119e+06	7.77359e+06	7.62111e+06	--	--	--	--	--	-	-	-	-
Com_4478_neg	NAGlySer 16:1/13:0	--	C34 H62 N2 O7	6.636	609.438	758676	2.14567e+06	2.14476e+07	826887	6.73641e+06	529186	8.0414e+06	9.70696e+06	7.63438e+06	--	--	--	--	--	-	-	-	-
Com_4479_neg	HexCer 9:1;2O/8:0	--	C23 H43 N O8	5.545	496.268	3.50476e+06	1.67315e+07	3.03534e+07	4.95054e+07	2.40556e+07	2.61466e+07	1.56485e+07	1.72912e+07	1.55609e+07	--	--	--	--	--	-	-	-	-
Com_4483_neg	MGDG O-8:0_2:0	--	C19 H36 O9	6.265	467.252	621931	854970	975556	1.743e+06	987837	871179	6.09124e+06	4.72544e+06	5.98185e+06	--	--	--	--	--	-	-	-	-
Com_4506_neg	LNAPE 2:0/N-26:1	--	C33 H64 N O8 P	5.899	632.418	8.61165e+06	3.97372e+06	8.06906e+06	2.9921e+07	8.04064e+06	2.06852e+07	9.22691e+06	1.0821e+07	8.79335e+06	--	--	--	--	--	-	-	-	-
Com_4532_neg	Cyclic adenosine diphosphate-ribose	--	C15 H21 N5 O13 P2	2.289	540.044	7.90394e+06	1.09093e+07	8.63795e+06	7.56398e+06	1.28631e+07	9.14731e+06	1.52488e+07	1.35741e+07	1.31888e+07	--	--	--	--	--	-	-	-	-
Com_4540_neg	DLCL 20:0_24:6	--	C53 H94 O15 P2	5.987	1031.59	5.39832e+06	1.39351e+07	9.58863e+06	1.67185e+07	1.56463e+07	1.24479e+07	1.29149e+07	1.25122e+07	1.08447e+07	--	--	--	--	--	-	-	-	-
Com_4560_neg	--	12,13-EODE	C18 H32 O3	7.281	295.228	1.76732e+07	1.54181e+07	1.74734e+07	1.83666e+07	1.00304e+07	1.12368e+07	2.06318e+07	2.25332e+07	1.94208e+07	--	--	--	--	--	-	-	-	-
Com_4625_neg	--	Phe-Pro	C14 H18 N2 O3	5.544	307.131	6.5677e+06	3.96118e+06	5.45208e+06	9.29364e+06	2.71407e+07	6.56233e+06	9.86098e+06	1.02961e+07	9.82123e+06	Organic acids and derivatives	Carboxylic acids and derivatives	Amino acids, peptides, and analogues	7669-65-0	HMDB0011177	-	-	-	-
Com_4628_neg	Cer 16:3;2O/2:0	--	C18 H31 N O3	6.009	368.245	1.27943e+06	1.63758e+06	2.03394e+06	7.18555e+06	3.9214e+06	1.3654e+06	1.46939e+06	2.84421e+06	2.41732e+06	--	--	--	--	--	-	-	-	-
Com_4665_neg	N-Acetylglutamic acid	--	C7 H11 N O5	1.756	188.056	2.40885e+07	37130487	4.06685e+07	3.81809e+07	2.65975e+07	4.24617e+07	3.40277e+07	3.0058e+07	3.4246e+07	Organic acids and derivatives	Carboxylic acids and derivatives	Amino acids, peptides, and analogues	1188-37-0	HMDB0001138	C00624	ko01100//Metabolic pathways;ko01110//Biosynthesis of secondary metabolites;ko01230//Biosynthesis of amino acids;ko01210//2-Oxocarboxylic acid metabolism;ko00220//Arginine biosynthesis	Amino acid metabolism;Global and overview maps	Metabolism
Com_4715_neg	Cer 16:3;2O/3:0	--	C19 H33 N O3	7.933	322.239	2.75576e+06	2.63795e+06	2.95494e+06	2.6085e+06	1.94891e+06	3.34356e+06	1.79602e+07	1.68024e+07	1.56656e+07	--	--	--	--	--	-	-	-	-
Com_4727_neg	Aldosterone	--	C21 H28 O5	4.687	359.184	505843	1.19035e+06	3.52297e+06	6.99261e+06	4.50546e+06	4.72438e+06	3.57672e+06	4.25342e+06	4.04338e+06	Lipids and lipid-like molecules	Steroids and steroid derivatives	Hydroxysteroids	52-39-1	HMDB0000037	C01780	ko01100//Metabolic pathways;ko07225//Glucocorticoid and mineralocorticoid receptor agonists/antagonists	Global and overview maps;Target-based classification: Nuclear receptors	Drug Development;Metabolism
Com_4734_neg	HexCer 16:3;2O/2:0	--	C24 H41 N O8	6.029	470.277	6.07129e+06	1.02423e+07	1.69419e+07	2.85101e+07	13463494	1.67147e+07	8.41576e+06	8.54311e+06	8.78761e+06	--	--	--	--	--	-	-	-	-
Com_4744_neg	PA 8:0_22:1	--	C33 H63 O8 P	7.722	617.408	2.29882e+07	1.47789e+07	2.276e+07	4.05141e+07	1.91217e+07	2.69905e+07	1.76595e+07	2.61714e+07	2.6058e+07	--	--	--	--	--	-	-	-	-
Com_4761_neg	NAGlySer 19:0/13:1	--	C37 H68 N2 O7	7.282	651.498	2.98526e+06	7.4322e+06	2.27056e+06	3.86945e+06	6.96912e+06	3.77424e+06	9.07695e+06	8.32307e+06	7.25256e+06	--	--	--	--	--	-	-	-	-
Com_4771_neg	Roquefortine C	--	C22 H23 N5 O2	5.131	388.174	7.99584e+06	1.00454e+07	1.02135e+07	1.43148e+07	7.728e+06	6.10875e+06	1.34753e+07	1.04121e+07	1.24397e+07	Organoheterocyclic compounds	Indoles and derivatives	Pyrroloindoles	58735-64-1	HMDB0030381	C22165	ko01110//Biosynthesis of secondary metabolites;ko00404//Staurosporine biosynthesis	Biosynthesis of other secondary metabolites;Global and overview maps	Metabolism
Com_4847_neg	13,14-dihydro Prostaglandin F1α	--	C20 H38 O5	6.285	393.24	453176	571266	651838	734398	609680	1.23186e+06	4.08867e+06	3.94474e+06	4.48733e+06	--	--	--	--	--	-	-	-	-
Com_4852_neg	Prostaglandin F3α	--	C20 H32 O5	6.563	397.218	1.39235e+06	854701	1.61218e+06	621965	917900	634331	826346	850009	769762	--	--	--	--	--	-	-	-	-
Com_4859_neg	ST 29:1;O;Hex;FA 18:2	--	C53 H90 O7	10.072	883.68	2.48552e+06	1.72399e+07	1.39936e+07	1.22404e+07	1.33424e+07	4.28289e+06	1.30234e+07	1.05755e+07	1.18945e+07	--	--	--	--	--	-	-	-	-
Com_4869_neg	(+/-)8(9)-DiHETE	--	C20 H32 O4	2.038	371.205	1.04468e+07	3.59098e+07	2.71602e+07	3.55737e+07	32326569	2.29024e+07	1.96871e+07	2.18845e+07	2.10695e+07	--	--	--	--	--	-	-	-	-
Com_4967_neg	13,14-dihydro-15-keto-tetranor Prostaglandin F1β	--	C16 H28 O5	6.15	299.187	1.24899e+08	1.51225e+07	1.72711e+07	3.21189e+07	1.89962e+07	3.65987e+07	2.08512e+07	2.11595e+07	1.69032e+07	--	--	--	--	--	-	-	-	-
Com_4981_neg	PC O-26:2_2:0	--	C36 H70 N O7 P	6.518	704.475	5.92834e+06	4.06106e+06	2.01814e+07	3.80874e+07	1.89311e+07	2.93925e+07	1.71173e+07	1.8314e+07	1.99136e+07	--	--	--	--	--	-	-	-	-
Com_4987_neg	1-Methylxanthine	--	C6 H6 N4 O2	4.867	165.041	6.82169e+06	1.04163e+07	6.47332e+06	9.44877e+06	7.37246e+06	7.66037e+06	5.60845e+06	6.47013e+06	5.54582e+06	Organoheterocyclic compounds	Imidazopyrimidines	Purines and purine derivatives	6136-37-4	HMDB0010738	C16358	ko01100//Metabolic pathways;ko01110//Biosynthesis of secondary metabolites;ko01120//Microbial metabolism in diverse environments;ko00232//Caffeine metabolism	Biosynthesis of other secondary metabolites;Global and overview maps	Metabolism
Com_5007_neg	SM 9:0;2O/18:4	--	C32 H59 N2 O6 P	7.703	643.421	1.73757e+07	4.57605e+07	1.70141e+08	7.18372e+07	1.17411e+08	7.36468e+07	3.12592e+07	3.71863e+07	3.7014e+07	--	--	--	--	--	-	-	-	-
Com_5010_neg	HexCer 10:1;2O/14:0	--	C30 H57 N O8	6.747	618.411	2.17586e+06	4.34968e+06	1.30221e+07	7.37422e+06	6.77916e+06	6.1724e+06	1.4968e+07	1.2229e+07	1.44312e+07	--	--	--	--	--	-	-	-	-
Com_5023_neg	--	JNJ-1661010	C19 H19 N5 O S	2.367	364.125	5.08473e+06	3.69751e+06	2.55045e+06	6.05327e+06	2.9513e+06	4.50407e+06	7.06033e+06	6.62516e+06	6.71799e+06	--	--	--	--	--	-	-	-	-
Com_5037_neg	methyl 2-(4,5-dimethoxy-2-nitrophenyl)acetate	--	C11 H13 N O6	5.157	254.065	1.5222e+06	2.75272e+06	4.45665e+06	3.60457e+06	3.95595e+06	6.33109e+06	8.08379e+06	8.63075e+06	8.23748e+06	--	--	--	--	--	-	-	-	-
Com_5044_neg	4-(9H-fluoren-9-yl)pyridine	--	C18 H13 N	5.246	242.094	1.27951e+06	4.69567e+06	448100	2.75048e+06	2.73174e+06	2.02055e+06	4.48378e+06	4.88016e+06	5.1035e+06	--	--	--	--	--	-	-	-	-
Com_5083_neg	PE-Cer 13:2;2O/20:5	--	C35 H59 N2 O6 P	6.438	633.402	2.66508e+06	7.8852e+06	1.30234e+07	1.32001e+07	8.02542e+06	1.01185e+07	2.09367e+07	1.65335e+07	1.93328e+07	--	--	--	--	--	-	-	-	-
Com_5138_neg	PE O-18:0_2:0	--	C25 H52 N O7 P	5.724	508.341	7.63109e+06	1.0516e+06	3.56859e+06	1.02821e+07	3.53557e+06	7.80862e+06	5.5842e+06	6.36827e+06	6.07451e+06	--	--	--	--	--	-	-	-	-
Com_5147_neg	PE-Cer 15:3;2O/22:6	--	C39 H63 N2 O6 P	7.311	685.431	2.6854e+06	5.13338e+06	3.97252e+06	6.53956e+06	6.49838e+06	4.37858e+06	8.33145e+06	8.17712e+06	7.62776e+06	--	--	--	--	--	-	-	-	-
Com_5148_neg	N-Acetylaspartylglutamic acid	--	C11 H16 N2 O8	4.754	303.084	3.29957e+07	1.39909e+07	1.46312e+07	1.61895e+07	1.22202e+07	2.11235e+07	1.84831e+07	2.01706e+07	2.08128e+07	Organic acids and derivatives	Carboxylic acids and derivatives	Amino acids, peptides, and analogues	3106-85-2	HMDB0001067	C12270	ko01100//Metabolic pathways;ko00250//Alanine, aspartate and glutamate metabolism	Amino acid metabolism;Global and overview maps	Metabolism
Com_5150_neg	2'-O-Methylcytidine	--	C10 H15 N3 O5	2.897	256.094	3.97541e+06	6.15298e+06	4.13341e+06	4.38819e+06	3.37241e+06	6.10822e+06	3.27158e+06	4.65139e+06	6.12239e+06	Nucleosides, nucleotides, and analogues	Pyrimidine nucleosides	HASH(0x13112c8)	-	HMDB0242132	-	-	-	-
Com_5160_neg	Dimethylallyl pyrophosphate	--	C5 H12 O7 P2	1.238	207.044	42358860	2.28768e+07	1.86678e+07	1.99785e+07	3.56131e+07	3.67087e+07	1.9667e+07	1.76952e+07	1.64196e+07	Lipids and lipid-like molecules	Prenol lipids	Isoprenoid phosphates	358-72-5	HMDB0001120	C00235	ko01100//Metabolic pathways;ko01110//Biosynthesis of secondary metabolites;ko01060//Biosynthesis of plant secondary metabolites;ko01070//Biosynthesis of plant hormones;ko01062//Biosynthesis of terpenoids and steroids;ko00740//Riboflavin metabolism;ko00900//Terpenoid backbone biosynthesis	Chemical structure transformation maps;Global and overview maps;Metabolism of cofactors and vitamins;Metabolism of terpenoids and polyketides	Metabolism
Com_5186_neg	PI 2:0_20:4	--	C31 H51 O13 P	6.928	661.296	4.52666e+06	959785	2.29264e+06	1.1381e+06	802995	896004	2.25923e+06	2.30852e+06	2.47396e+06	--	--	--	--	--	-	-	-	-
Com_5223_neg	LPS 22:5	--	C28 H46 N O9 P	5.148	570.287	2.22791e+07	1.09815e+06	2.4942e+06	6.80168e+06	2.5616e+06	7.35995e+06	1.29828e+07	1.56243e+07	1.48781e+07	--	--	--	--	--	-	-	-	-
Com_5264_neg	N2-(3-methylphenyl)-5,5-dimethyl-4,5-dihydro-1,3-thiazol-2-amine	--	C12 H16 N2 S	1.368	219.098	1.07318e+07	5.05603e+06	6.7194e+06	1.14794e+07	5.81345e+06	8.43313e+06	8.42618e+06	7.18647e+06	7.79198e+06	--	--	--	--	--	-	-	-	-
Com_5378_neg	trans-Petroselinic acid	--	C18 H34 O2	7.663	327.254	2.96642e+06	3.66003e+06	7.99499e+06	8.38413e+06	4.47642e+06	4.86622e+06	5.84828e+06	9.09471e+06	6.58463e+06	--	--	--	--	--	-	-	-	-
Com_5384_neg	Cer 13:2;2O/3:0	--	C16 H29 N O3	5.483	342.229	1.8614e+07	1.23533e+07	1.73189e+07	2.1071e+07	1.51087e+07	2.79106e+07	2.7071e+07	2.58173e+07	2.71255e+07	--	--	--	--	--	-	-	-	-
Com_5396_neg	N-[3-(aminosulfonyl)phenyl]-2,3-dihydro-1,4-benzodioxine-2-carboxamide	--	C15 H14 N2 O5 S	1.274	333.06	3.71513e+08	3.82851e+07	6.30069e+07	4.36061e+07	70380294	7.36341e+07	5.06023e+07	2.96539e+07	3.6613e+07	--	--	--	--	--	-	-	-	-
Com_5398_neg	D-Mannose 6-phosphate	--	C6 H13 O9 P	1.344	259.023	9.82796e+08	242327454	163019234	6.45028e+07	3.70386e+08	2.59863e+08	1.90523e+08	2.88574e+08	2.59589e+08	Organic oxygen compounds	Organooxygen compounds	Carbohydrates and carbohydrate conjugates	-	HMDB0304312	C00275	ko01100//Metabolic pathways;ko01110//Biosynthesis of secondary metabolites;ko00520//Amino sugar and nucleotide sugar metabolism;ko00051//Fructose and mannose metabolism	Carbohydrate metabolism;Global and overview maps	Metabolism
Com_5403_neg	N-bicyclo[2.2.1]hept-2-yl-N'-(2-ethoxyphenyl)thiourea	--	C16 H22 N2 O S	5.404	289.141	1.95293e+07	1.06958e+07	9.26659e+06	10368806	1.23212e+07	1.44198e+07	9.73435e+06	9.6058e+06	9.83408e+06	--	--	--	--	--	-	-	-	-
Com_5407_neg	D-Sedoheptulose 7-phosphate	--	C7 H15 O10 P	1.168	289.035	9.62034e+06	1.26959e+06	2.67583e+07	1.37302e+07	2.23288e+07	1.52308e+07	1.15859e+07	1.16813e+07	1.18666e+07	Organic oxygen compounds	Organooxygen compounds	Carbohydrates and carbohydrate conjugates	89927-08-2	HMDB0001068	C05382	ko01100//Metabolic pathways;ko01110//Biosynthesis of secondary metabolites;ko01120//Microbial metabolism in diverse environments;ko01230//Biosynthesis of amino acids;ko01200//Carbon metabolism;ko00030//Pentose phosphate pathway	Carbohydrate metabolism;Global and overview maps	Metabolism
Com_5433_neg	NAGlySer 22:6/11:0	--	C38 H60 N2 O7	8.377	655.421	6.68281e+06	1.7373e+06	4.57533e+06	3.41487e+06	3.26106e+06	3.83351e+06	1.07242e+07	9.34896e+06	9.25712e+06	--	--	--	--	--	-	-	-	-
Com_5488_neg	SMGDG O-24:2_22:6	--	C55 H92 O12 S	6.63	993.627	384809	3.15397e+06	4.50443e+06	1.12684e+06	4.64747e+06	1.57388e+06	1.28243e+06	1.64817e+06	1.16961e+06	--	--	--	--	--	-	-	-	-
Com_5531_neg	16α-Hydroxyestrone	--	C18 H22 O3	5.099	285.146	2.61333e+07	7.90966e+06	2.02731e+06	1.11348e+07	1.1775e+07	1.32024e+07	1.00668e+07	1.11551e+07	1.14698e+07	--	--	--	--	--	-	-	-	-
Com_5541_neg	LPS 8:0	--	C14 H28 N O9 P	5.452	384.144	1.89683e+06	392125	392883	514399	377451	503430	1.2459e+06	2.11847e+06	2.08522e+06	--	--	--	--	--	-	-	-	-
Com_5590_neg	17(S)-HpDHA	--	C22 H32 O4	5.442	395.195	4.10206e+06	2.11082e+07	1.67527e+07	1.48008e+07	1.41817e+07	1.96971e+06	7.37618e+06	7.40308e+06	7.6058e+06	--	--	--	--	--	-	-	-	-
Com_5617_neg	NAGly 17:2/20:4	--	C39 H63 N O5	7.126	624.458	1.14434e+07	1.7471e+07	3.2703e+07	2.33223e+07	1.16264e+07	2.47094e+07	1.80121e+07	1.46975e+07	1.40737e+07	--	--	--	--	--	-	-	-	-
Com_5625_neg	N-(4-chlorophenethyl)-N'-(4-chlorophenyl)urea	--	C15 H14 Cl2 N2 O	5.812	353.05	1.79847e+06	1.37043e+07	1.46301e+06	1.8851e+06	1.61307e+06	1.56862e+06	1.99585e+06	1.8242e+06	1.87389e+06	--	--	--	--	--	-	-	-	-
Com_5672_neg	Dinoseb	--	C10 H12 N2 O5	5.007	239.067	7.45424e+06	1.80968e+07	1.59247e+07	1.11559e+07	1.3564e+07	1.23426e+07	1.07296e+07	1.08882e+07	1.08465e+07	Benzenoids	Phenols	Nitrophenols	88-85-7	HMDB0032559	-	-	-	-
Com_5673_neg	DGDG O-18:3_17:0	--	C50 H90 O14	6.943	973.631	393018	647480	7.5226e+06	723697	593076	639755	484043	452777	444007	--	--	--	--	--	-	-	-	-
Com_5684_neg	Dihydrofolic acid	--	C19 H21 N7 O6	4.774	442.14	1.79149e+07	3.20056e+06	828033	13135900	7.35655e+06	1.25012e+07	8.61043e+06	1.01558e+07	1.04708e+07	Organic acids and derivatives	Carboxylic acids and derivatives	Amino acids, peptides, and analogues	4033-27-6	HMDB0001056	C00415	ko01100//Metabolic pathways;ko01061//Biosynthesis of phenylpropanoids;ko00790//Folate biosynthesis;ko00670//One carbon pool by folate	Chemical structure transformation maps;Global and overview maps;Metabolism of cofactors and vitamins	Metabolism
Com_5685_neg	MGDG 2:0_20:3	--	C31 H52 O10	6.615	643.369	626065	1.52473e+07	2.27252e+06	825625	1.16941e+06	669888	2.08645e+06	2.05168e+06	1.9029e+06	--	--	--	--	--	-	-	-	-
Com_5697_neg	Dimethylallyl diphosphate	--	C5 H12 O7 P2	2.062	244.998	4.19424e+06	1.17454e+07	8.40681e+06	9.64035e+06	9.96304e+06	1.09613e+07	1.15825e+07	1.16263e+07	1.27561e+07	Lipids and lipid-like molecules	Prenol lipids	Isoprenoid phosphates	358-72-5	HMDB0001120	C00235	ko01100//Metabolic pathways;ko01110//Biosynthesis of secondary metabolites;ko01060//Biosynthesis of plant secondary metabolites;ko01070//Biosynthesis of plant hormones;ko01062//Biosynthesis of terpenoids and steroids;ko00740//Riboflavin metabolism;ko00900//Terpenoid backbone biosynthesis	Chemical structure transformation maps;Global and overview maps;Metabolism of cofactors and vitamins;Metabolism of terpenoids and polyketides	Metabolism
Com_5719_neg	--	D-2-Aminoadipic acid	C6 H11 N O4	4.869	160.061	8.35363e+06	6.46526e+06	6.62741e+06	8.87771e+06	6.01035e+06	7.80075e+06	7.17989e+06	8.69038e+06	9.50596e+06	--	--	--	--	--	-	-	-	-
Com_5772_neg	4-benzyl-N-(3,5-dichlorophenyl)-1,4-diazepane-1-carboxamide	--	C19 H21 Cl2 N3 O	1.343	376.102	1.84235e+06	2.85018e+06	1.00449e+06	1.14556e+06	1.54803e+06	1.2391e+06	6.51783e+06	3.78283e+06	7.34435e+06	--	--	--	--	--	-	-	-	-
Com_5792_neg	PG 18:1_20:5;2O	--	C44 H75 O12 P	6.386	825.501	413676	384555	417041	406938	363683	366587	1.02765e+06	1.30461e+06	1.37825e+06	--	--	--	--	--	-	-	-	-
Com_5793_neg	1-methyl-N-(4-piperidinophenyl)-1H-imidazole-4-sulfonamide	--	C15 H20 N4 O2 S	1.432	319.126	3.33307e+07	6.81176e+06	1.20765e+07	4.89483e+06	7.18929e+06	1.4255e+07	9.22131e+06	8.76345e+06	9.27813e+06	--	--	--	--	--	-	-	-	-
Com_5799_neg	PG 7:0_22:0	--	C35 H69 O10 P	6.308	697.455	692281	697231	853581	896165	695521	701296	926428	1.13274e+06	930400	--	--	--	--	--	-	-	-	-
Com_5800_neg	Prostaglandin K1	--	C20 H32 O5	9.636	333.205	1.54013e+06	6.85768e+06	6.46917e+06	1.09174e+07	6.0574e+06	2.67581e+06	5.29464e+06	4.72944e+06	5.24666e+06	--	--	--	--	--	-	-	-	-
Com_5824_neg	1-acetyl-N-(6-chloro-1,3-benzothiazol-2-yl)-4-piperidinecarboxamide	--	C15 H16 Cl N3 O2 S	2.978	336.061	1.13908e+07	1.70727e+07	1.1617e+07	1.7593e+07	1.60224e+07	1.37822e+07	1.57313e+07	1.52136e+07	1.50768e+07	--	--	--	--	--	-	-	-	-
Com_5827_neg	HexCer 8:1;2O/2:0	--	C16 H29 N O8	5.061	408.189	925741	768476	1.64324e+06	5.57389e+06	2.00549e+06	2.91269e+06	953460	1.41492e+06	1.20086e+06	--	--	--	--	--	-	-	-	-
Com_5845_neg	2-[6-(1H-benzo[d]imidazol-2-yl)-2-pyridyl]-1H-benzo[d]imidazole	--	C19 H13 N5	5.337	346.088	6.84982e+06	1.49727e+07	7.4568e+06	6.02254e+06	7.09867e+06	8.33981e+06	1.0545e+07	1.00399e+07	1.03464e+07	--	--	--	--	--	-	-	-	-
Com_5863_neg	Loxoprofen	--	C15 H18 O3	3.476	245.115	3.38369e+07	1.42052e+08	5.2771e+07	8.88833e+07	7.40799e+07	5.7151e+07	3.86915e+07	3.59479e+07	2.33583e+07	Phenylpropanoids and polyketides	Phenylpropanoic acids	HASH(0x1db16a0)	80382-23-6	HMDB0041920	-	-	-	-
Com_5879_neg	MGDG 2:0_24:4	--	C35 H58 O10	7.377	683.404	8.28623e+06	1.26106e+07	7.28891e+07	8.6402e+07	7.20759e+07	3.46189e+07	12289578	1.11543e+07	1.16895e+07	--	--	--	--	--	-	-	-	-
Com_5896_neg	LPA 8:0	--	C11 H23 O7 P	1.261	297.107	1.59941e+07	4.78919e+07	4.90313e+07	2.22551e+07	2.96179e+07	2.63574e+07	2.18059e+07	2.08283e+07	1.82607e+07	--	--	--	--	--	-	-	-	-
Com_5924_neg	MGDG O-21:1_2:0	--	C32 H60 O9	6.789	647.447	421324	2.83266e+06	377220	436142	1.17912e+06	467366	2.17971e+06	1.60856e+06	2.87127e+06	--	--	--	--	--	-	-	-	-
Com_5926_neg	--	L-Cystathionine	C7 H14 N2 O4 S	1.667	221.06	7.39731e+07	4.60798e+07	7.02331e+07	5.46893e+07	5.43628e+07	5.4684e+07	6.24129e+07	6.16112e+07	5.58017e+07	Organic acids and derivatives	Carboxylic acids and derivatives	Amino acids, peptides, and analogues	56-88-2	HMDB0000099	C02291	ko01100//Metabolic pathways;ko01110//Biosynthesis of secondary metabolites;ko01230//Biosynthesis of amino acids;ko00270//Cysteine and methionine metabolism;ko00260//Glycine, serine and threonine metabolism	Amino acid metabolism;Global and overview maps	Metabolism
Com_5936_neg	LPG 2:0	--	C8 H17 O9 P	1.254	287.05	7.49581e+06	7.20341e+06	6.08086e+06	1.08691e+07	4.98356e+06	9.11427e+06	8.07176e+06	8.42675e+06	7.11927e+06	--	--	--	--	--	-	-	-	-
Com_5941_neg	DLCL 20:0_16:4	--	C45 H82 O15 P2	6.405	923.507	2.09101e+06	1.96843e+07	9.89388e+06	1.64585e+07	1.12173e+07	9.07907e+06	1.18454e+07	1.03852e+07	1.00967e+07	--	--	--	--	--	-	-	-	-
Com_5967_neg	5-oxo-1-[4-(trifluoromethyl)benzyl]pyrrolidine-3-carboxylic acid	--	C13 H12 F3 N O3	1.113	332.078	1.59763e+06	1.90721e+06	2.37329e+06	4.57645e+06	2.9162e+06	3.73534e+06	4.55051e+06	4.25591e+06	4.29898e+06	--	--	--	--	--	-	-	-	-
Com_5974_neg	PG 7:0_22:3	--	C35 H63 O10 P	6.71	673.395	420618	2.2886e+06	1.03687e+07	7.45195e+06	7.82697e+06	5.32145e+06	2.95194e+06	3.33639e+06	2.33691e+06	--	--	--	--	--	-	-	-	-
Com_5997_neg	Norepinephrine	--	C8 H11 N O3	2.47	150.055	2.52566e+07	3.90172e+07	2.70961e+07	2.7526e+07	2.71277e+07	2.92601e+07	2.78947e+07	2.4885e+07	2.52187e+07	Benzenoids	Phenols	Benzenediols	51-41-2	HMDB0000216	C00547	ko01100//Metabolic pathways;ko00350//Tyrosine metabolism	Amino acid metabolism;Global and overview maps	Metabolism
Com_6008_neg	2-({[4-(6-methyl-1,3-benzothiazol-2-yl)phenyl]imino}methyl)phenol	--	C21 H16 N2 O S	5.513	343.098	1.31103e+07	1.34485e+07	9.37116e+06	6.71131e+06	8.67373e+06	9.40891e+06	8.49281e+06	9.03922e+06	8.59517e+06	--	--	--	--	--	-	-	-	-
Com_6021_neg	MGDG O-24:6_2:0	--	C35 H56 O9	7.874	665.393	2.73208e+06	1.0691e+07	4.22319e+07	8.02239e+07	2.64508e+07	3.06265e+07	9.01599e+06	1.20061e+07	1.20019e+07	--	--	--	--	--	-	-	-	-
Com_6032_neg	MGDG 18:3_26:4	--	C53 H88 O10	7.857	929.649	9.26071e+06	8.88954e+06	2.94121e+06	7.36213e+06	1.80419e+06	4.33484e+06	8.67404e+06	7.25676e+06	7.49935e+06	--	--	--	--	--	-	-	-	-
Com_6039_neg	MAM2201 N-pentanoic acid metabolite	--	C25 H23 N O3	6.544	384.167	2.0381e+06	4.78202e+06	4.06042e+06	3.55182e+06	3.73219e+06	5.40896e+06	5.52299e+06	4.3224e+06	3.76637e+06	--	--	--	--	--	-	-	-	-
Com_6075_neg	DGDG O-14:0_2:0	--	C31 H58 O14	9.526	713.401	99906.3	1.3099e+07	5.15153e+06	4.79296e+06	4.11276e+06	828704	4.6787e+06	3.82e+06	4.29296e+06	--	--	--	--	--	-	-	-	-
Com_6141_neg	PI O-24:3_22:5	--	C55 H93 O12 P	7.023	975.617	353631	5.98329e+06	9.35401e+06	3.64194e+06	9.7659e+06	5.24277e+06	4.33433e+06	2.97485e+06	3.69065e+06	--	--	--	--	--	-	-	-	-
Com_6150_neg	NAGlySer 22:3/10:0	--	C37 H64 N2 O7	7.621	647.451	2.59009e+06	6.15628e+06	6.81129e+06	4.71338e+06	3.37819e+06	6.39351e+06	5.36351e+06	4.47918e+06	4.59878e+06	--	--	--	--	--	-	-	-	-
Com_6152_neg	LPA 19:0	--	C22 H45 O7 P	6.823	451.283	3.83204e+06	1.51254e+06	4.88641e+06	1.69284e+07	6.13412e+06	1.58397e+07	4.53101e+06	3.50443e+06	4.62231e+06	--	--	--	--	--	-	-	-	-
Com_6189_neg	(±)13-HODE	--	C18 H32 O3	6.386	295.228	4.02848e+06	5.27895e+06	1.11093e+07	1.59962e+07	5.81345e+06	1.61935e+07	9.5835e+06	9.66958e+06	9.14824e+06	--	--	--	--	--	-	-	-	-
Com_6236_neg	Cer 10:1;2O/8:0	--	C18 H35 N O3	7.08	358.26	478783	648473	855340	829614	884489	773538	639621	660125	588642	--	--	--	--	--	-	-	-	-
Com_6256_neg	PA 7:0_26:2	--	C36 H67 O8 P	6.781	657.46	395514	829642	7.69793e+06	682353	2.64491e+06	731204	2.04078e+06	1.64668e+06	1.8358e+06	--	--	--	--	--	-	-	-	-
Com_6275_neg	(±)9(10)-EpOME	--	C18 H32 O3	6.094	341.234	4.63577e+07	2.09514e+06	873234	2.24437e+06	859271	1.05235e+07	7.96188e+06	8.28823e+06	8.33699e+06	--	--	--	--	--	-	-	-	-
Com_6276_neg	PI 2:0_9:0	--	C20 H37 O13 P	7.597	515.187	2.67826e+07	9.50518e+06	1.08417e+07	7.07752e+06	1.10829e+07	8.91065e+06	1.37733e+07	1.91405e+07	2.13084e+07	--	--	--	--	--	-	-	-	-
Com_6281_neg	N-[3-(tert-butyl)phenyl]thiomorpholine-4-carbothioamide	--	C15 H22 N2 S2	5.068	293.115	1.43834e+07	6.0682e+06	4.16589e+06	5.94443e+06	4.85719e+06	6.93482e+06	6.80577e+06	7.30746e+06	7.3222e+06	--	--	--	--	--	-	-	-	-
Com_6285_neg	4-Thiouridine	--	C9 H12 N2 O5 S	1.793	261.056	1.77389e+07	1.52737e+07	9.52773e+06	2.94959e+07	1.5745e+07	1.61347e+07	1.71729e+07	1.85672e+07	1.79284e+07	Nucleosides, nucleotides, and analogues	Pyrimidine nucleosides	HASH(0x1057b18)	-	HMDB0246588	-	-	-	-
Com_6307_neg	PG 7:0_20:1	--	C33 H63 O10 P	6.473	649.397	1.29202e+06	2.45949e+06	7.00324e+06	1.14656e+07	4.07292e+06	6.90609e+06	4.28768e+06	4.5005e+06	5.71092e+06	--	--	--	--	--	-	-	-	-
Com_6372_neg	MGDG 2:0_22:5	--	C33 H52 O10	6	653.341	1.42941e+07	2.26951e+06	1.78507e+06	1.66793e+06	1.97395e+06	2.05165e+06	6.35348e+06	5.28061e+06	5.31835e+06	--	--	--	--	--	-	-	-	-
Com_6443_neg	LNAPE 2:0/N-24:1	--	C31 H60 N O8 P	7.331	604.401	728395	1.17184e+06	1.22166e+06	7.63994e+06	1.24171e+06	1.27091e+06	1.11853e+06	992922	953496	--	--	--	--	--	-	-	-	-
Com_6482_neg	Oxaloacetic acid	--	C4 H4 O5	2.373	149.009	8.48758e+06	7.4627e+06	4.16383e+06	4.98053e+06	4.12633e+06	6.41794e+06	8.4889e+06	7.33074e+06	6.89892e+06	Organic acids and derivatives	Keto acids and derivatives	Short-chain keto acids and derivatives	328-42-7	HMDB0000223	C00036	ko01100//Metabolic pathways;ko01110//Biosynthesis of secondary metabolites;ko01120//Microbial metabolism in diverse environments;ko01060//Biosynthesis of plant secondary metabolites;ko01230//Biosynthesis of amino acids;ko01063//Biosynthesis of alkaloids derived from shikimate pathway;ko01061//Biosynthesis of phenylpropanoids;ko01070//Biosynthesis of plant hormones;ko00470//D-Amino acid metabolism…	Amino acid metabolism;Biosynthesis of other secondary metabolites;Carbohydrate metabolism;Chemical structure transformation maps;Energy metabolism;Global and overview maps;Metabolism of other amino acids	Metabolism
Com_6523_neg	PA 2:0_19:0	--	C24 H47 O8 P	6.614	493.302	1.40627e+07	2.10659e+06	1.82948e+06	9.37481e+06	4.34594e+06	6.51164e+06	11948902	8.65722e+06	1.1972e+07	--	--	--	--	--	-	-	-	-
Com_6528_neg	NAGlySer 22:5/12:0	--	C39 H64 N2 O7	6.913	671.453	356178	730045	1.50897e+06	879660	595669	650731	868827	626086	1.00769e+06	--	--	--	--	--	-	-	-	-
Com_6554_neg	--	IDP	C10 H14 N4 O11 P2	1.15	427.005	2.59559e+06	2.84624e+06	1.74069e+06	2.32001e+06	2.23006e+06	3.23215e+06	4.50123e+06	4.71775e+06	4.68763e+06	Nucleosides, nucleotides, and analogues	Purine nucleotides	Purine ribonucleotides	1986-04-04	HMDB0003335	C00104	ko01100//Metabolic pathways;ko00230//Purine metabolism	Global and overview maps;Nucleotide metabolism	Metabolism
Com_6555_neg	MGDG 2:0_21:1	--	C32 H58 O10	6.663	661.405	461179	423840	888974	338436	484509	296488	987162	1.58707e+06	1.72394e+06	--	--	--	--	--	-	-	-	-
Com_6563_neg	gamma-Glu-Tyr	--	C14 H18 N2 O6	5.11	263.104	853646	690067	644758	1.62647e+06	424705	2.10992e+06	757884	687334	726667	Organic acids and derivatives	Carboxylic acids and derivatives	Amino acids, peptides, and analogues	7432-23-7	HMDB0011741	-	-	-	-
Com_6629_neg	MGDG 4:0_4:0	--	C17 H30 O10	5.46	439.185	1.2218e+07	1.28854e+07	1.00212e+07	7.85139e+06	1.12129e+07	1.00089e+07	8.99557e+06	8.72316e+06	8.63036e+06	--	--	--	--	--	-	-	-	-
Com_6679_neg	PE O-14:0_2:0	--	C21 H44 N O7 P	5.58	452.279	3.02935e+06	2.70667e+06	7.0952e+06	3.70623e+07	3.37142e+06	2.37703e+07	5.65724e+06	3.52018e+06	3.37802e+06	--	--	--	--	--	-	-	-	-
Com_6729_neg	NAGlySer 15:0/13:1	--	C33 H60 N2 O7	6.504	595.424	684265	277713	386089	373623	307180	3.95948e+06	996973	1.03111e+06	755040	--	--	--	--	--	-	-	-	-
Com_6742_neg	NAGlySer 20:4/10:0	--	C35 H58 N2 O7	6.372	617.428	9.79179e+06	6.803e+06	1.61983e+07	3.4371e+07	6.65731e+06	2.56353e+07	1.59818e+07	1.55111e+07	1.7257e+07	--	--	--	--	--	-	-	-	-
Com_6747_neg	Cer 18:3;2O/2:0	--	C20 H35 N O3	5.632	382.261	3.73631e+06	9.60022e+06	1.89502e+07	1.27449e+07	1.16866e+07	1.38982e+07	8.41913e+06	8.22343e+06	8.89701e+06	--	--	--	--	--	-	-	-	-
Com_6767_neg	PE-Cer 12:2;2O/20:1	--	C34 H65 N2 O6 P	6.396	627.448	326835	303827	550061	321511	287337	289631	1.15188e+06	1.54386e+06	1.06314e+06	--	--	--	--	--	-	-	-	-
Com_6795_neg	LPS 18:0	--	C24 H48 N O9 P	6.021	524.299	926776	408234	432781	767069	438448	542607	1.51476e+06	1.18122e+06	981743	--	--	--	--	--	-	-	-	-
Com_6843_neg	Cannabigerolic acid	--	C22 H32 O4	6.935	359.227	3.31132e+07	5.86564e+06	5.55803e+06	1.08577e+07	4.84173e+06	1.35051e+07	2.14431e+07	2.20165e+07	2.0959e+07	Benzenoids	Benzene and substituted derivatives	Benzoic acids and derivatives	-	HMDB0304284	-	-	-	-
Com_6862_neg	MK-886	--	C27 H34 Cl N O2 S	5.159	470.191	3.90558e+07	1.98756e+07	1.45942e+07	1.14621e+07	1.31205e+07	1.86137e+07	1.32458e+07	1.38827e+07	1.3914e+07	--	--	--	--	--	-	-	-	-
Com_6872_neg	PE-Cer 13:1;2O/20:4	--	C35 H63 N2 O6 P	6.494	637.434	2.21189e+06	2.66458e+06	4.74688e+06	6.59872e+06	3.01729e+06	5.56217e+06	8.1105e+06	7.5549e+06	8.09862e+06	--	--	--	--	--	-	-	-	-
Com_6886_neg	DGDG O-16:0_18:4	--	C49 H86 O14	7.43	957.607	1.6491e+06	2.0892e+07	4.91688e+06	5.32422e+06	2.03188e+06	5.26812e+06	7.86733e+06	9.8726e+06	7.28984e+06	--	--	--	--	--	-	-	-	-
Com_6892_neg	FAHFA 8:0/11:0	--	C19 H36 O4	6.792	327.254	6.23998e+06	2.36698e+06	1.8725e+06	2.2551e+06	1.81139e+06	1.94468e+06	3.81862e+06	4.30494e+06	4.25739e+06	--	--	--	--	--	-	-	-	-
Com_6906_neg	LNAPE 2:0/N-26:0	--	C33 H66 N O8 P	6.236	634.434	4.03881e+06	2.34301e+06	7.35502e+06	2.27155e+07	5.49731e+06	1.2505e+07	7.06493e+06	7.55323e+06	8.21994e+06	--	--	--	--	--	-	-	-	-
Com_6980_neg	NAGlySer 18:0/14:1	--	C37 H68 N2 O7	11.39	651.49	3.03842e+06	3.07005e+06	3.32416e+06	3.8386e+06	2.459e+06	2.18217e+06	4.33591e+06	5.34115e+06	4.99138e+06	--	--	--	--	--	-	-	-	-
Com_7030_neg	N1-(3-amino-4-chlorophenyl)-2-[2,4-di(tert-pentyl)phenoxy]acetamide	--	C24 H33 Cl N2 O2	6.891	415.217	8.09386e+06	1.72866e+06	2.06834e+06	1.34026e+07	2.98642e+06	4.78598e+06	3.43342e+06	3.60636e+06	3.11137e+06	--	--	--	--	--	-	-	-	-
Com_7048_neg	2-Hydroxyestradiol	--	C18 H24 O3	6.081	287.166	1.25414e+06	1.29738e+07	1.64051e+07	1.55261e+07	1.47916e+07	8.81427e+06	1.30128e+07	1.02908e+07	1.19704e+07	Lipids and lipid-like molecules	Steroids and steroid derivatives	Estrane steroids	-	HMDB0244190	-	-	-	-
Com_7060_neg	Cer 14:1;2O/2:0	--	C16 H31 N O3	5.34	344.245	5.50184e+06	932509	992197	1.95589e+06	1.20869e+06	4.1115e+06	4.40665e+06	3.89575e+06	4.37362e+06	--	--	--	--	--	-	-	-	-
Com_7061_neg	PA 4:0_21:0	--	C28 H55 O8 P	9.214	549.353	1.04681e+07	117405	111549	97144.4	116048	1.7533e+06	1.16748e+06	1.06921e+06	1.07983e+06	--	--	--	--	--	-	-	-	-
Com_7081_neg	DGDG 8:0_21:1	--	C44 H80 O15	5.573	907.551	3.08743e+06	1.0117e+07	5.02175e+06	7.50411e+06	8.74887e+06	6.6313e+06	6.02356e+06	6.88756e+06	6.12757e+06	--	--	--	--	--	-	-	-	-
Com_7084_neg	NAGlySer 18:5/13:0	--	C36 H58 N2 O7	6.937	647.416	974116	3.77746e+06	3.13805e+06	6.89926e+06	9.14479e+06	6.92858e+06	3.93922e+06	5.71511e+06	4.96276e+06	--	--	--	--	--	-	-	-	-
Com_7093_neg	α-Lactose	--	C12 H22 O11	1.897	387.116	3.25901e+07	1.17703e+07	7.11721e+06	5.74533e+06	6.74622e+06	1.02651e+07	6.2661e+06	6.68642e+06	6.23129e+06	--	--	--	--	--	-	-	-	-
Com_7099_neg	LPE O-3:0	--	C8 H20 N O6 P	1.5	256.096	1.39452e+07	7.76325e+06	1.3074e+07	1.52028e+07	1.03676e+07	1.22028e+07	8.12039e+06	8.35948e+06	8.06194e+06	--	--	--	--	--	-	-	-	-
Com_7111_neg	PE O-26:2_2:0	--	C33 H64 N O7 P	5.982	616.423	1.21085e+07	4.27743e+06	7.16698e+06	1.98538e+07	9.2625e+06	1.67994e+07	9.84168e+06	1.06547e+07	1.03997e+07	--	--	--	--	--	-	-	-	-
Com_7114_neg	Benidipine	--	C28 H31 N3 O6	4.817	504.21	2.88786e+06	1.04504e+07	1.13495e+07	6.28281e+06	9.35088e+06	6.58554e+06	3.37894e+06	3.37698e+06	3.63875e+06	Organoheterocyclic compounds	Piperidines	Benzylpiperidines	-	HMDB0248953	-	-	-	-
Com_7143_neg	SM 8:0;2O/4:0	--	C17 H37 N2 O6 P	5.327	455.253	7.34894e+06	810055	839949	398399	650870	2.0376e+06	747818	482152	560169	--	--	--	--	--	-	-	-	-
Com_7159_neg	1-Hydroxy-2-naphthoic acid	--	C11 H8 O3	1.792	187.036	1.78797e+06	2.64028e+06	3.40937e+06	3.09739e+06	2.7999e+06	2.46454e+06	4.18055e+06	4.12275e+06	3.76822e+06	Benzenoids	Naphthalenes	Naphthalenecarboxylic acids and derivatives	-	HMDB0243892	C03203	ko01100//Metabolic pathways;ko01120//Microbial metabolism in diverse environments	Global and overview maps	Metabolism
Com_7177_neg	13H-dibenzo[a,i]carbazole	--	C20 H13 N	5.553	266.102	525301	9.34482e+06	1.44878e+06	2.00851e+06	3.47368e+06	959884	2.11155e+06	1.5247e+06	1.4632e+06	--	--	--	--	--	-	-	-	-
Com_7181_neg	HexCer 9:0;2O/24:6	--	C39 H65 N O8	6.01	720.471	1.02173e+07	1.23465e+06	9.12096e+06	1.59067e+07	7.29662e+06	1.4924e+07	4.75392e+06	6.4406e+06	5.10849e+06	--	--	--	--	--	-	-	-	-
Com_7215_neg	Cer 15:3;2O/3:0	--	C18 H31 N O3	7.934	290.213	1.75492e+06	1.72425e+06	1.91025e+06	1.34226e+06	1.20966e+06	2.03162e+06	1.05341e+07	1.01071e+07	8.67338e+06	--	--	--	--	--	-	-	-	-
Com_7241_neg	SM 14:3;2O/5:0	--	C24 H45 N2 O6 P	5.77	547.315	703423	698512	801917	1.57836e+06	711633	1.77652e+06	1.91581e+06	2.26504e+06	2.55931e+06	--	--	--	--	--	-	-	-	-
Com_7253_neg	Fumaric acid	--	C4 H4 O4	4.704	115.003	2.75708e+07	2.53473e+07	3.10288e+07	2.12522e+07	2.88552e+07	5.16586e+07	2.6811e+07	2.44432e+07	2.38782e+07	Organic acids and derivatives	Carboxylic acids and derivatives	Dicarboxylic acids and derivatives	110-17-8	HMDB0000134	C00122	ko01100//Metabolic pathways;ko01110//Biosynthesis of secondary metabolites;ko01120//Microbial metabolism in diverse environments;ko01060//Biosynthesis of plant secondary metabolites;ko01063//Biosynthesis of alkaloids derived from shikimate pathway;ko01061//Biosynthesis of phenylpropanoids;ko01070//Biosynthesis of plant hormones;ko01200//Carbon metabolism;ko01065//Biosynthesis of alkaloids derived…	Amino acid metabolism;Carbohydrate metabolism;Chemical structure transformation maps;Energy metabolism;Global and overview maps;Metabolism of cofactors and vitamins	Metabolism
Com_7260_neg	(±)10(11)-EpDPA	--	C22 H32 O3	8.302	343.231	1.17705e+07	1.76235e+06	1.58227e+06	3.86225e+06	1.2662e+06	4.1464e+06	1.98351e+06	1.66172e+06	1.55434e+06	--	--	--	--	--	-	-	-	-
Com_7293_neg	MN-18 N-(5-hydroxypentyl) metabolite	--	C23 H23 N3 O2	4.979	372.178	1.7979e+06	1.11333e+06	8.2333e+06	1.01448e+07	5.12176e+06	1.73384e+06	7.88131e+06	1.21876e+07	1.17322e+07	--	--	--	--	--	-	-	-	-
Com_7342_neg	SL 21:3;O/12:0	--	C33 H61 N O5 S	7.007	582.418	1.24484e+06	2.06582e+06	4.56478e+06	1.57878e+07	1.92852e+06	4.81819e+06	2.05774e+06	2.65095e+06	2.13063e+06	--	--	--	--	--	-	-	-	-
Com_7351_neg	--	4-Hydroxy-2-Oxoglutaric Acid	C5 H6 O6	5.268	161.01	500571	697489	632411	3.88355e+06	709305	1.48088e+06	2.78562e+06	3.06297e+06	3.40763e+06	Organic acids and derivatives	Keto acids and derivatives	Gamma-keto acids and derivatives	1187-99-1	HMDB0002070	C01127	ko01100//Metabolic pathways;ko00630//Glyoxylate and dicarboxylate metabolism	Carbohydrate metabolism;Global and overview maps	Metabolism
Com_7370_neg	Cynaropicrin	--	C19 H22 O6	6.812	437.15	2.04948e+07	3.21912e+07	1.55574e+07	1.21875e+07	2.5539e+07	2.62307e+07	2.643e+07	2.65829e+07	2.91244e+07	Lipids and lipid-like molecules	Prenol lipids	Terpene lactones	35730-78-0	HMDB0036423	-	-	-	-
Com_7391_neg	--	L-Alanyl-L-Lysine	C9 H19 N3 O3	1.134	216.135	5.63908e+06	2.71506e+06	3.76886e+06	6.83402e+06	4.06806e+06	2.48433e+06	4.2261e+06	4.36764e+06	3.34746e+06	Organic acids and derivatives	Carboxylic acids and derivatives	Amino acids, peptides, and analogues	6366-77-4	HMDB0028692	-	-	-	-
Com_7402_neg	N'-(benzoyloxy)-2-(2,2-dichlorocyclopropyl)ethanimidamide	--	C12 H12 Cl2 N2 O2	3.566	320.996	1.09946e+06	288213	466664	276744	295541	660908	4.42728e+06	3.42544e+06	3.35237e+06	--	--	--	--	--	-	-	-	-
Com_7430_neg	DGDG 2:0_18:1	--	C35 H62 O15	6.962	781.412	5.66242e+06	764461	2.12953e+06	851914	1.58996e+06	790058	1.85731e+06	1.91479e+06	2.75686e+06	--	--	--	--	--	-	-	-	-
Com_7457_neg	PI O-15:0_10:0	--	C34 H67 O12 P	8.185	697.43	6.67061e+06	1.21627e+06	1.43563e+06	1.7935e+06	2.06081e+06	3.21688e+06	1.72712e+06	2.84283e+06	1.77885e+06	--	--	--	--	--	-	-	-	-
Com_7458_neg	DGDG 17:2_18:2	--	C50 H86 O15	6.941	989.597	521987	4.93018e+06	4.2226e+06	3.33433e+06	6.09783e+06	4.24886e+06	4.69684e+06	3.93664e+06	6.11994e+06	--	--	--	--	--	-	-	-	-
Com_7523_neg	PE O-26:1_2:0	--	C33 H66 N O7 P	5.986	618.439	2.68887e+07	3.21339e+06	9.07886e+06	8.05175e+06	9.72341e+06	1.39984e+07	9.10292e+06	1.02252e+07	8.39738e+06	--	--	--	--	--	-	-	-	-
Com_7578_neg	PE-Cer 14:1;2O/17:1	--	C33 H65 N2 O6 P	8.304	615.463	458056	595007	229202	431303	159268	225834	1.28127e+06	1.07795e+06	1.51866e+06	--	--	--	--	--	-	-	-	-
Com_7652_neg	HexCer 12:1;2O/22:5	--	C40 H67 N O8	6.698	688.48	2.27669e+07	3.15915e+06	9.02666e+06	2.14238e+07	9.05267e+06	5.42193e+06	1.04379e+07	1.11951e+07	1.10671e+07	--	--	--	--	--	-	-	-	-
Com_7671_neg	(+/-)5-iPF2α-VI	--	C20 H34 O5	7.516	335.223	3.10385e+06	1.18656e+06	1.13178e+06	1.10405e+06	1.16879e+06	2.09106e+06	3.74723e+06	5.08566e+06	2.62651e+06	--	--	--	--	--	-	-	-	-
Com_7673_neg	Ethylmalonic acid	--	C5 H8 O4	6.043	131.034	2.6145e+08	723914918	3.52021e+08	4.04399e+08	5.51745e+08	4.11561e+08	2.88296e+08	3.4188e+08	3.65849e+08	Lipids and lipid-like molecules	Fatty Acyls	Fatty acids and conjugates	601-75-2	HMDB0000622	-	-	-	-
Com_7679_neg	Lactose	--	C12 H22 O11	5.606	147.045	7.93897e+06	8.48413e+06	1.15633e+07	1.29309e+07	1.24156e+07	11690808	1.05196e+07	1.09875e+07	1.05685e+07	Organic oxygen compounds	Organooxygen compounds	Carbohydrates and carbohydrate conjugates	5965-66-2	HMDB0041627	C00243	ko01100//Metabolic pathways;ko02010//ABC transporters;ko00052//Galactose metabolism	Carbohydrate metabolism;Global and overview maps;Membrane transport	Environmental Information Processing;Metabolism
Com_7697_neg	13,14-dihydro-15-keto-tetranor Prostaglandin D2	--	C16 H26 O5	6.239	279.161	1.41814e+07	5.30655e+06	4.01164e+06	7.709e+06	4.90705e+06	1.30991e+07	3.7383e+06	4.1196e+06	4.02273e+06	--	--	--	--	--	-	-	-	-
Com_7774_neg	4-[(2-cyclohex-1-enylethyl)amino]-2H-chromen-2-one	--	C17 H19 N O2	4.6	268.131	1.65112e+07	8.99574e+06	1.02587e+07	2.2704e+07	1.28071e+07	3.39215e+07	2.06447e+07	4.05325e+07	4.30024e+07	--	--	--	--	--	-	-	-	-
Com_7779_neg	DGDG O-18:5_17:1	--	C50 H84 O14	6.477	967.584	390914	317135	2.88852e+06	359726	302117	368178	642483	603601	666367	--	--	--	--	--	-	-	-	-
Com_7798_neg	FAHFA 2:0/18:1	--	C20 H36 O4	8.558	339.255	375338	220152	2.57778e+06	2.67894e+06	1.10094e+06	584518	698277	497703	509155	--	--	--	--	--	-	-	-	-
Com_7837_neg	PE O-26:3_2:0	--	C33 H62 N O7 P	6.212	614.407	9.40997e+06	3.44904e+06	8.83414e+06	3.41052e+07	6.1629e+06	1.53011e+07	1.21436e+07	9.00528e+06	9.29297e+06	--	--	--	--	--	-	-	-	-
Com_7843_neg	LPE 18:5	--	C23 H38 N O7 P	4.86	470.227	3.54683e+07	1.13049e+07	7.52927e+06	7.63584e+06	9.43381e+06	12570679	6.32029e+06	6.28693e+06	7.79919e+06	--	--	--	--	--	-	-	-	-
Com_7871_neg	LPA 18:5	--	C21 H33 O7 P	5.277	427.184	2.575e+07	1.90933e+07	1.94183e+07	1.6889e+07	364398	2.1575e+07	1.85454e+07	1.1357e+07	1.58008e+07	--	--	--	--	--	-	-	-	-
Com_7887_neg	FAHFA 4:0/16:1	--	C20 H36 O4	7.573	339.255	7.51957e+06	8.32364e+06	1.96516e+07	2.18107e+07	1.05685e+07	1.33631e+07	1.95791e+07	1.74549e+07	1.74403e+07	--	--	--	--	--	-	-	-	-
Com_7888_neg	N-cyano-N'-(1,1-dimethylpropyl)-N'-3-pyridinyl-guanidine	--	C12 H17 N5	5.155	230.14	486193	1.79509e+06	1.94941e+06	1.74411e+06	1.27831e+06	1.15972e+06	3.42446e+06	3.25087e+06	3.1247e+06	--	--	--	--	--	-	-	-	-
Com_7912_neg	SM 10:1;2O/3:0	--	C18 H37 N2 O6 P	5.192	467.252	1.1199e+07	930183	324511	335865	566809	1.76189e+06	2.09826e+06	2.04637e+06	2.07465e+06	--	--	--	--	--	-	-	-	-
Com_7915_neg	SM 8:0;2O/7:0	--	C20 H43 N2 O6 P	4.756	497.299	4.84857e+06	817402	2.49591e+06	4.26365e+06	2.84486e+06	5.37735e+06	2.84298e+06	3.26759e+06	3.364e+06	--	--	--	--	--	-	-	-	-
Com_7941_neg	Cer 13:2;2O/6:0	--	C19 H35 N O3	6.366	370.26	2.5152e+06	2.27852e+06	3.47637e+06	6.54137e+06	1.82156e+06	4.31039e+06	2.3085e+06	2.70333e+06	2.43195e+06	--	--	--	--	--	-	-	-	-
Com_7960_neg	LPS 5:0	--	C11 H22 N O9 P	4.877	342.097	9.16152e+06	4.49593e+06	5.15207e+06	7.32805e+06	5.12721e+06	7.23899e+06	5.09884e+06	6.88423e+06	4.92547e+06	--	--	--	--	--	-	-	-	-
Com_7972_neg	PS 5:0_22:6	--	C33 H52 N O10 P	5.15	652.337	614629	6.23213e+06	1.6983e+06	1.99559e+06	2.03557e+06	2.23036e+06	1.73785e+06	1.47578e+06	1.55358e+06	--	--	--	--	--	-	-	-	-
Com_7980_neg	16-Hydroxyhexadecanoic acid	--	C16 H32 O3	9.766	253.217	2.93577e+06	8.32181e+06	4.96127e+06	1.15688e+07	7.3983e+06	3.66468e+06	8.22454e+06	7.03093e+06	5.91349e+06	Lipids and lipid-like molecules	Fatty Acyls	Fatty acids and conjugates	506-13-8	HMDB0006294	C18218	ko01100//Metabolic pathways;ko00073//Cutin, suberine and wax biosynthesis	Global and overview maps;Lipid metabolism	Metabolism
Com_8007_neg	PI O-24:2_22:5	--	C55 H95 O12 P	7.129	977.632	8.26385e+06	8.19199e+06	1.0992e+07	7.06337e+06	3.62665e+06	6.6933e+06	8.94922e+06	8.31511e+06	9.12754e+06	--	--	--	--	--	-	-	-	-
Com_8010_neg	--	L-Methionine sulfone	C5 H11 N O4 S	1.686	180.033	4.86928e+06	1.41669e+07	1.67728e+07	1.38027e+07	1.00294e+07	1.16768e+07	1.15682e+07	1.09556e+07	1.16953e+07	Organic acids and derivatives	Carboxylic acids and derivatives	Amino acids, peptides, and analogues	7314-32-1	HMDB0062174	-	-	-	-
Com_8014_neg	PG 7:0_22:4	--	C35 H61 O10 P	6.739	671.38	647436	1.23581e+06	9.70098e+06	9.41927e+06	4.62538e+06	2.30768e+06	3.043e+06	3.32467e+06	2.45429e+06	--	--	--	--	--	-	-	-	-
Com_8019_neg	NAGlySer 15:0/13:0	--	C33 H62 N2 O7	6.618	597.438	3.47435e+06	1.61662e+06	3.44647e+06	3.18898e+06	3.11348e+06	1.46131e+06	5.90276e+06	5.95531e+06	5.93441e+06	--	--	--	--	--	-	-	-	-
Com_8030_neg	LNAPE 2:0/N-13:0	--	C20 H40 N O8 P	6.849	452.248	2.81396e+06	6.62114e+06	8.02703e+06	9.45405e+06	4.48159e+06	5.87909e+06	7.88637e+06	7.96103e+06	6.26837e+06	--	--	--	--	--	-	-	-	-
Com_8051_neg	Guanosine 5'-diphospho-ß-L-fucose	--	C16 H25 N5 O15 P2	3.668	588.067	2.04828e+07	1.33821e+07	1.03366e+07	1.14301e+07	1.08708e+07	1.11699e+07	1.55967e+07	1.37674e+07	1.44219e+07	--	--	--	--	--	-	-	-	-
Com_8069_neg	LPS 22:6	--	C28 H44 N O9 P	5.531	568.272	1.48719e+07	1.70194e+06	1.22357e+07	1.1826e+07	1.4456e+07	1.68886e+07	2.60281e+07	3.65565e+07	3.00975e+07	--	--	--	--	--	-	-	-	-
Com_8115_neg	LNAPE 2:0/N-20:2	--	C27 H50 N O8 P	7.234	546.322	2.22874e+06	2.59221e+06	2.80167e+06	2.73096e+06	2.68479e+06	2.65251e+06	2.71032e+06	2.81513e+06	2.45405e+06	--	--	--	--	--	-	-	-	-
Com_8116_neg	PE O-16:3_3:0	--	C24 H44 N O7 P	4.956	488.274	2.13658e+06	5.79805e+06	3.95452e+06	6.8461e+06	4.17216e+06	2.29955e+06	3.53338e+06	3.88031e+06	4.18009e+06	--	--	--	--	--	-	-	-	-
Com_8118_neg	DGDG 2:0_18:5	--	C35 H54 O15	6.823	773.35	5.12715e+06	1.85648e+06	4.11756e+06	1.97053e+06	2.66879e+06	5.54332e+06	9.81229e+06	8.90542e+06	1.22183e+07	--	--	--	--	--	-	-	-	-
Com_8127_neg	LPG O-18:0	--	C24 H51 O8 P	6.201	497.325	319773	447337	527111	1.74792e+06	560739	1.78465e+06	1.75093e+06	2.03639e+06	2.16023e+06	--	--	--	--	--	-	-	-	-
Com_8165_neg	Cordycepin	--	C10 H13 N5 O3	1.347	250.093	1.22248e+07	1.27298e+07	9.73581e+06	1.52394e+07	1.05715e+07	1.28031e+07	1.24266e+07	1.28218e+07	1.1202e+07	Nucleosides, nucleotides, and analogues	Purine nucleosides	Purine 3'-deoxyribonucleosides	-	HMDB0250451	-	-	-	-
Com_8194_neg	LPA 10:0	--	C13 H27 O7 P	5.549	307.131	6.5677e+06	3.88756e+06	5.45208e+06	9.29364e+06	2.71407e+07	6.56233e+06	9.86098e+06	1.02961e+07	9.82123e+06	--	--	--	--	--	-	-	-	-
Com_8208_neg	PI O-16:4_10:0	--	C35 H61 O12 P	6.663	703.395	1.22633e+06	880427	1.67527e+06	656448	951208	540004	2.18056e+06	2.13438e+06	2.90375e+06	--	--	--	--	--	-	-	-	-
Com_8210_neg	--	Indoxylsulfuric acid	C8 H7 N O4 S	5.519	193.992	3.81883e+06	1.44869e+07	9.81924e+06	1.40314e+07	8.23538e+06	9.57611e+06	1.53202e+07	1.37613e+07	1.1396e+07	Organic acids and derivatives	Organic sulfuric acids and derivatives	Arylsulfates	487-94-5	HMDB0000682	-	-	-	-
Com_8245_neg	LPG O-9:0	--	C15 H33 O8 P	6.594	371.179	3.6465e+06	766824	1.49833e+06	511840	754295	497359	2.01025e+06	1.43198e+06	2.767e+06	--	--	--	--	--	-	-	-	-
Com_8252_neg	LPA 17:0	--	C20 H41 O7 P	5.962	423.251	1.44331e+06	1.14489e+06	900501	841408	995788	1.03498e+06	2.62108e+06	4.05475e+06	4.28672e+06	--	--	--	--	--	-	-	-	-
Com_8285_neg	SM 8:0;2O/18:4	--	C31 H57 N2 O6 P	6.762	643.421	1.13357e+07	3.91364e+06	8.97036e+06	2.92466e+06	5.25212e+06	4.09148e+06	1.76311e+07	1.67563e+07	1.69311e+07	--	--	--	--	--	-	-	-	-
Com_8289_neg	CerP 14:0;2O/2:0	--	C16 H34 N O6 P	5.549	366.204	1.00148e+07	1.11815e+07	1.03561e+07	1.14946e+07	1.00211e+07	1.04749e+07	8.519e+06	8.54605e+06	8.38844e+06	--	--	--	--	--	-	-	-	-
Com_8444_neg	MGDG O-24:3_2:0	--	C35 H62 O9	6.3	671.44	561072	2.46565e+06	1.5244e+07	832641	1.00879e+07	8.06812e+06	7.58875e+06	3.50605e+06	6.32263e+06	--	--	--	--	--	-	-	-	-
Com_8446_neg	NAGlySer 22:6/12:0	--	C39 H62 N2 O7	6.703	687.446	458934	426677	801141	446425	510563	372755	958790	815740	965623	--	--	--	--	--	-	-	-	-
Com_8477_neg	Oxazepam-d5	--	C15 H6 [2]H5 Cl N2 O2	1.939	290.076	1.28966e+06	1.60945e+07	1.03103e+07	9.22506e+06	1.2661e+07	7.63182e+06	4.04306e+06	3.81072e+06	4.10448e+06	--	--	--	--	--	-	-	-	-
Com_8499_neg	Raclopride	--	C15 H20 Cl2 N2 O3	3.246	345.081	407808	6.99602e+06	2.14944e+06	2.32382e+06	2.15347e+06	2.13614e+06	1.68245e+06	2.25871e+06	2.1807e+06	Benzenoids	Benzene and substituted derivatives	Benzoic acids and derivatives	-	HMDB0257090	-	-	-	-
Com_8522_neg	LNAPE 2:0/N-7:0	--	C14 H28 N O8 P	6.021	368.148	3.58845e+06	3.1159e+06	1.89613e+06	4.78014e+06	2.60275e+06	2.96491e+06	4.17377e+06	4.05911e+06	4.86594e+06	--	--	--	--	--	-	-	-	-
Com_8526_neg	LPG O-17:0	--	C23 H49 O8 P	6.046	483.309	2.82959e+06	656830	804552	3.85451e+06	2.07091e+06	3.5995e+06	3.99721e+06	4.52866e+06	3.306e+06	--	--	--	--	--	-	-	-	-
Com_8556_neg	Dihydroroseoside	--	C19 H32 O8	5.337	387.205	1.65051e+06	1.41096e+07	9.21963e+06	7.84967e+06	7.55361e+06	6.93056e+06	4.69925e+06	5.25173e+06	4.28319e+06	Lipids and lipid-like molecules	Fatty Acyls	Fatty acyl glycosides	142235-28-7	HMDB0040614	-	-	-	-
Com_8585_neg	GM3 32:3;2O	--	C55 H96 N2 O21	6.192	1119.64	3.00424e+06	6.70378e+06	6.44093e+06	8.74093e+06	9.28387e+06	6.27141e+06	7.31482e+06	7.51558e+06	5.86789e+06	--	--	--	--	--	-	-	-	-
Com_8651_neg	--	2-Isopropylmalate	C7 H12 O5	5.071	175.061	3.54555e+06	4.78915e+06	5.59537e+06	3.93642e+06	3.82025e+06	4.12237e+06	4.53183e+06	4.74692e+06	4.38998e+06	Lipids and lipid-like molecules	Fatty Acyls	Fatty acids and conjugates	49601-06-1	HMDB0000402	C02504	ko01100//Metabolic pathways;ko01110//Biosynthesis of secondary metabolites;ko01230//Biosynthesis of amino acids;ko01210//2-Oxocarboxylic acid metabolism;ko00620//Pyruvate metabolism;ko00290//Valine, leucine and isoleucine biosynthesis	Amino acid metabolism;Carbohydrate metabolism;Global and overview maps	Metabolism
Com_8654_neg	FAHFA 7:0/13:1	--	C20 H36 O4	6.909	339.255	8.72493e+06	1.68989e+06	3.30884e+06	3.26012e+06	1.48814e+06	2.81669e+06	6.37266e+06	6.01572e+06	5.12355e+06	--	--	--	--	--	-	-	-	-
Com_8724_neg	1,4-diamino-9,10-dioxo-9,10-dihydroanthracene-2-sulfonic acid	--	C14 H10 N2 O5 S	5.099	317.025	3.47173e+06	1.17326e+06	2.22649e+06	2.15827e+06	3.29398e+06	4.35073e+06	3.48407e+06	3.48398e+06	3.07022e+06	--	--	--	--	--	-	-	-	-
Com_8756_neg	DGDG 2:0_18:3	--	C35 H58 O15	6.601	777.381	211717	2.44169e+06	1.14209e+06	350316	2.07077e+06	544963	853251	905253	1.43828e+06	--	--	--	--	--	-	-	-	-
Com_8790_neg	LNAPS 2:0/N-15:1	--	C23 H42 N O10 P	5.811	522.249	2.07947e+06	5.39275e+06	2.41686e+06	8.39082e+06	4.64657e+06	2.68794e+06	2.30768e+06	3.0785e+06	2.16667e+06	--	--	--	--	--	-	-	-	-
Com_8815_neg	PA 2:0_7:0	--	C12 H23 O8 P	6.106	697.215	9.44111e+06	2.609e+07	3.66686e+07	2.88937e+07	3.17329e+07	2.74306e+07	1.41253e+07	1.33581e+07	1.40601e+07	--	--	--	--	--	-	-	-	-
Com_8858_neg	HBMP 18:2_18:2_12:0	--	C54 H97 O11 P	10.076	951.666	2.15515e+06	1.39508e+07	1.10135e+07	1.02574e+07	1.16091e+07	3.92352e+06	1.05671e+07	8.36265e+06	9.69486e+06	--	--	--	--	--	-	-	-	-
Com_8955_neg	DGDG 2:0_18:2	--	C35 H60 O15	7.07	779.396	4.41322e+06	2.22891e+06	1.38428e+06	1.16418e+06	2.21283e+06	1.10811e+06	4.10714e+06	4.09351e+06	4.60256e+06	--	--	--	--	--	-	-	-	-
Com_8970_neg	(6R,S)-5-Formyl-5,6,7,8-tetrahydrofolic acid	--	C20 H23 N7 O7	2.32	472.169	4.361e+06	1.75805e+06	2.33428e+06	3.50147e+06	2.8475e+06	2.85543e+06	2.9897e+06	4.31114e+06	3.85833e+06	--	--	--	--	--	-	-	-	-
Com_9015_neg	Resolvin E1	--	C20 H30 O5	7.467	349.199	1.03104e+07	2.05902e+06	2.63078e+06	3.18042e+06	1.13866e+06	1.04688e+06	3.60387e+06	4.80974e+06	5.09484e+06	Lipids and lipid-like molecules	Fatty Acyls	Eicosanoids	-	HMDB0010410	-	-	-	-
Com_9030_neg	PC O-26:5_2:0	--	C36 H64 N O7 P	6.84	698.427	389767	1.35243e+06	1.08784e+06	1.34652e+06	1.03552e+06	1.05234e+06	2.13359e+06	2.2077e+06	1.5513e+06	--	--	--	--	--	-	-	-	-
Com_9085_neg	Tauroursodeoxycholic acid	--	C26 H45 N O6 S	6.507	516.297	996770	384801	848277	1.35236e+06	425632	816913	591572	557455	562831	Lipids and lipid-like molecules	Steroids and steroid derivatives	Bile acids, alcohols and derivatives	14605-22-2	HMDB0000874	-	-	-	-
Com_9104_neg	Hex2Cer 18:2;2O	--	C30 H53 N O13	5.839	694.368	1.61382e+06	1.47412e+06	1.1682e+06	1.50523e+06	1.37105e+06	1.25252e+06	1.59366e+06	1.57937e+06	1.49628e+06	--	--	--	--	--	-	-	-	-
Com_9210_neg	SHexCer 20:1;3O	--	C26 H49 N O12 S	5.045	644.291	1.89693e+06	3.48074e+06	2.341e+06	3.51367e+06	1.5633e+06	1.6443e+06	2.28637e+06	1.74334e+06	1.62395e+06	--	--	--	--	--	-	-	-	-
Com_9276_neg	MGDG 2:0_4:0	--	C15 H26 O10	7.107	411.148	1.23198e+06	1.19279e+06	4.21596e+06	3.30211e+06	1.52795e+06	1.49971e+06	2.47077e+06	2.11651e+06	1.34186e+06	--	--	--	--	--	-	-	-	-
Com_9391_neg	PA 8:0_22:0	--	C33 H65 O8 P	8.438	619.423	3.42723e+07	2.94198e+07	5.25466e+07	9.78023e+07	3.86286e+07	5.26525e+07	5.10351e+07	4.83593e+07	4.90297e+07	--	--	--	--	--	-	-	-	-
Com_9445_neg	PA 2:0_9:0	--	C14 H27 O8 P	5.472	335.126	5.42811e+07	7.22241e+06	7.73285e+06	4.203e+06	2.59486e+06	1.91481e+07	7.86962e+06	7.89855e+06	8.31967e+06	--	--	--	--	--	-	-	-	-
Com_9471_neg	LPG O-12:0	--	C18 H39 O8 P	6.838	413.234	576833	2.00256e+06	1.60995e+06	1.99277e+06	1.53251e+06	1.64528e+06	1.96398e+06	2.06106e+06	1.85769e+06	--	--	--	--	--	-	-	-	-
Com_9485_neg	LPG O-15:0	--	C21 H45 O8 P	5.675	455.278	1.51778e+07	1.07021e+06	2.30583e+06	2.22466e+06	3.4212e+06	4.0438e+06	5.08171e+06	5.34861e+06	5.32676e+06	--	--	--	--	--	-	-	-	-
Com_9500_neg	DGDG 15:0_20:5	--	C50 H84 O15	7.074	987.578	433687	1.70639e+06	4.30426e+06	997976	2.83258e+06	1.65948e+06	1.51399e+06	1.32893e+06	1.16829e+06	--	--	--	--	--	-	-	-	-
Com_9543_neg	ethyl 2-{2-[(phenylsulfonyl)amino]-1,3-thiazol-4-yl}acetate	--	C13 H14 N2 O4 S2	3.684	325.032	2.61553e+07	2.22186e+07	2.15541e+07	2.16564e+07	2.41552e+07	2.2096e+07	2.48289e+07	2.53108e+07	2.81014e+07	--	--	--	--	--	-	-	-	-
Com_9555_neg	3-Methyluridine	--	C10 H14 N2 O6	2.465	257.078	8.7219e+06	1.17836e+07	9.38551e+06	1.02027e+07	9.37422e+06	9.2954e+06	8.89181e+06	8.00138e+06	8.21834e+06	Nucleosides, nucleotides, and analogues	Pyrimidine nucleosides	HASH(0x20d7c70)	2140-69-4	HMDB0004813	-	-	-	-
Com_9569_neg	beta-Hydroxymyristic acid	--	C14 H28 O3	8.23	243.197	6.73677e+06	2.6784e+06	3.41243e+06	5.01e+06	2.89729e+06	3.80192e+06	4.46331e+06	4.1951e+06	4.08496e+06	Lipids and lipid-like molecules	Fatty Acyls	Fatty acids and conjugates	35683-15-9	HMDB0061656	-	-	-	-
Com_9601_neg	LPA 21:2	--	C24 H45 O7 P	6.785	475.292	5.71363e+06	1.97656e+06	2.64027e+06	4.05257e+06	1.79918e+06	3.8995e+06	6.26668e+06	6.39028e+06	5.33318e+06	--	--	--	--	--	-	-	-	-
Com_9641_neg	LPE 20:1	--	C25 H50 N O7 P	5.621	506.324	6.8251e+06	1.33371e+06	3.91901e+06	7.1456e+06	5.12613e+06	7.70754e+06	6.29803e+06	7.11302e+06	6.09792e+06	--	--	--	--	--	-	-	-	-
Com_9772_neg	MGDG O-21:0_2:0	--	C32 H62 O9	7.275	649.463	867239	168685	175897	189506	189411	190203	296896	174309	179798	--	--	--	--	--	-	-	-	-
Com_9794_neg	DGDG O-19:1_2:0	--	C36 H66 O14	6.837	781.475	2.69485e+06	5.81185e+06	1.613e+07	6.92779e+06	1.29435e+07	4.1848e+06	1.39028e+06	1.39981e+06	1.29444e+06	--	--	--	--	--	-	-	-	-
Com_9795_neg	NAGlySer 17:2/15:0	--	C37 H66 N2 O7	7.154	649.469	1.55879e+06	2.23584e+06	3.05889e+06	1.88289e+06	2.64758e+06	2.89642e+06	2.42997e+06	2.34343e+06	2.07823e+06	--	--	--	--	--	-	-	-	-
Com_9846_neg	PC O-17:0_2:0	--	C27 H56 N O7 P	6.837	596.397	499704	1.7348e+06	1.39468e+06	3.80222e+06	1.3276e+06	1.42529e+06	1.13665e+06	1.11011e+06	1.0583e+06	--	--	--	--	--	-	-	-	-
Com_9848_neg	LPS 4:0	--	C10 H20 N O9 P	1.436	328.081	6.14502e+06	3.67899e+06	8.12049e+06	1.01934e+06	3.70045e+06	2.30365e+06	986810	1.32607e+06	1.17637e+06	--	--	--	--	--	-	-	-	-
Com_9874_neg	Cer 15:1;2O/3:0	--	C18 H35 N O3	5.77	372.276	1.20694e+06	2.04767e+06	3.60197e+06	5.05419e+06	1.45806e+06	4.16225e+06	3.2824e+06	3.90775e+06	3.47759e+06	--	--	--	--	--	-	-	-	-
Com_9891_neg	PA 16:0_14:1	--	C33 H63 O8 P	10.318	617.407	2.00648e+06	1.57542e+06	3.7948e+06	1.17998e+07	2.4788e+06	4.77856e+06	7.30047e+06	5.6503e+06	5.9845e+06	--	--	--	--	--	-	-	-	-
Com_9914_neg	LPA 22:6	--	C25 H39 O7 P	7.34	481.237	978388	1.57403e+06	1.64095e+06	1.81831e+06	1.66788e+06	1.7071e+06	1.50242e+06	1.3337e+06	1.28075e+06	--	--	--	--	--	-	-	-	-
Com_10055_neg	19(R)-Hydroxy prostaglandin F1α	--	C20 H36 O6	6.155	371.244	9.2099e+06	1.25808e+07	1.61614e+07	2.84937e+07	1.01884e+07	1.448e+07	1.7037e+07	1.78516e+07	1.72747e+07	--	--	--	--	--	-	-	-	-
Com_10071_neg	--	Inosine 5'-Monophosphate	C10 H13 N4 O8 P	1.14	329.029	104370	4.63588e+06	2.92133e+06	2.15485e+06	5.53157e+06	4.33933e+06	2.49569e+06	3.01194e+06	2.78813e+06	Nucleosides, nucleotides, and analogues	Purine nucleotides	Purine ribonucleotides	131-99-7	HMDB0000175	C00130	ko01100//Metabolic pathways;ko01110//Biosynthesis of secondary metabolites;ko01060//Biosynthesis of plant secondary metabolites;ko00230//Purine metabolism;ko01070//Biosynthesis of plant hormones;ko01065//Biosynthesis of alkaloids derived from histidine and purine	Chemical structure transformation maps;Global and overview maps;Nucleotide metabolism	Metabolism
Com_10079_neg	HBMP 18:2_18:5_18:5	--	C60 H93 O11 P	10.072	1019.65	1.56313e+06	7.33768e+06	5.74862e+06	5.05128e+06	6.22264e+06	2.41177e+06	6.04314e+06	4.60818e+06	5.47011e+06	--	--	--	--	--	-	-	-	-
Com_10131_neg	PE-Cer 13:2;2O/18:5	--	C33 H55 N2 O6 P	7.624	605.384	1.16288e+06	7.96582e+06	1.86286e+06	4.37652e+06	2.47911e+06	2.6402e+06	2.96068e+06	2.88941e+06	1.87503e+06	--	--	--	--	--	-	-	-	-
Com_10164_neg	PG 18:0_14:1	--	C38 H73 O10 P	11.391	719.478	2.30533e+06	2.38085e+06	2.54574e+06	2.5373e+06	1.76954e+06	1.57159e+06	3.091e+06	3.63214e+06	3.3241e+06	--	--	--	--	--	-	-	-	-
Com_10174_neg	PG 5:0_6:0	--	C17 H33 O10 P	1.14	427.167	1.59622e+06	1.50338e+06	1.23884e+06	2.40263e+06	840949	1.30036e+06	1.64149e+06	1.58115e+06	1.56866e+06	--	--	--	--	--	-	-	-	-
Com_10180_neg	Isopentenyladenine	--	C10 H13 N5	3.304	202.108	1.66378e+07	7.56058e+06	3.6531e+06	7.64362e+06	5.24078e+06	9.00117e+06	8.5229e+06	9.17348e+06	9.40854e+06	Organoheterocyclic compounds	Imidazopyrimidines	Purines and purine derivatives	-	HMDB0245646	C04083	ko01110//Biosynthesis of secondary metabolites	Global and overview maps	Metabolism
Com_10197_neg	--	13-HPODE	C18 H32 O4	11.46	311.223	869984	1.23866e+06	1.86722e+06	1.24618e+06	983526	1.13727e+06	1.06394e+06	1.13761e+06	1.47758e+06	Lipids and lipid-like molecules	Fatty Acyls	Lineolic acids and derivatives	33964-75-9	HMDB0003871	C04717	ko01100//Metabolic pathways;ko00591//Linoleic acid metabolism	Global and overview maps;Lipid metabolism	Metabolism
Com_10282_neg	DGDG O-15:1_2:0	--	C32 H58 O14	6.777	725.388	1.20197e+06	3.61951e+06	3.35683e+06	2.09326e+06	8.60219e+06	5.56363e+06	4.79395e+06	2.29914e+06	4.86018e+06	--	--	--	--	--	-	-	-	-
Com_10358_neg	PS 2:0_14:0	--	C22 H42 N O10 P	6.367	510.248	812791	755575	819403	868211	714566	720270	1.30366e+06	1.26088e+06	1.4171e+06	--	--	--	--	--	-	-	-	-
Com_10488_neg	Epigallocatechin 3-gallate	--	C22 H18 O11	2.072	457.072	1.02136e+07	5.67604e+06	4.98093e+06	3.05477e+06	4.46085e+06	4.77608e+06	2.99544e+06	3.51558e+06	3.10047e+06	Phenylpropanoids and polyketides	Flavonoids	Flavans	989-51-5	HMDB0003153	-	-	-	-
Com_10514_neg	--	3-Nitro-L-Tyrosine	C9 H10 N2 O5	3.532	225.052	1.27496e+07	1.8764e+06	943728	2.14546e+06	1.13792e+06	4.79325e+06	4.33945e+06	3.31785e+06	2.59737e+06	--	--	--	--	--	-	-	-	-
Com_10585_neg	Naltrindole	--	C26 H26 N2 O3	6.313	413.186	4.52132e+06	4.79619e+06	5.14849e+06	1.30411e+06	3.88965e+06	4.76745e+06	6.59855e+06	6.94057e+06	8.0355e+06	--	--	--	--	--	C18128	ko07224//Opioid receptor agonists/antagonists	Target-based classification: G protein-coupled receptors	Drug Development
Com_10636_neg	DGDG 4:0_22:4	--	C41 H68 O15	5.594	859.476	899405	3.27679e+06	2.13742e+06	3.20741e+06	2.4609e+06	1.71644e+06	2.76312e+06	3.29777e+06	3.72029e+06	--	--	--	--	--	-	-	-	-
Com_10660_neg	PC O-10:0_8:0	--	C26 H54 N O7 P	5.549	582.367	1.89197e+06	381640	1.58006e+06	5.38676e+06	1.4707e+06	2.98671e+06	1.52177e+06	1.58728e+06	1.33403e+06	--	--	--	--	--	-	-	-	-
Com_10667_neg	LNAPE 2:0/N-26:2	--	C33 H62 N O8 P	6.066	630.402	1.20243e+06	602851	1.92282e+06	1.38943e+07	1.30594e+06	3.0846e+06	1.53291e+06	1.61707e+06	1.08605e+06	--	--	--	--	--	-	-	-	-
Com_10673_neg	--	D-Fructose 1,6-bisphosphate	C6 H14 O12 P2	1.177	338.989	3.88732e+06	972628	185655	147082	171325	312415	236376	152563	141624	Organic oxygen compounds	Organooxygen compounds	Carbohydrates and carbohydrate conjugates	34693-15-7	HMDB0001058	C00354	ko01100//Metabolic pathways;ko01110//Biosynthesis of secondary metabolites;ko01120//Microbial metabolism in diverse environments;ko01200//Carbon metabolism;ko00400//Phenylalanine, tyrosine and tryptophan biosynthesis;ko00680//Methane metabolism	Amino acid metabolism;Energy metabolism;Global and overview maps	Metabolism
Com_10693_neg	PS 2:0_24:4	--	C32 H54 N O10 P	6.776	642.353	1.66341e+06	1.46717e+07	3.75727e+06	4.6507e+06	3.57656e+06	3.83973e+06	3.06215e+06	3.08314e+06	4.4885e+06	--	--	--	--	--	-	-	-	-
Com_10714_neg	PA 2:0_16:2	--	C21 H37 O8 P	5.763	447.207	5.37873e+07	3.43426e+06	3.16483e+06	6.14719e+06	3.42095e+06	1.03448e+07	4.01611e+06	3.3933e+06	4.39821e+06	--	--	--	--	--	-	-	-	-
Com_10717_neg	3-Deoxyuridine	--	C9 H12 N2 O5	5.142	227.065	6.5755e+06	228594	220835	173655	158262	903835	1.75562e+06	1.64708e+06	1.70655e+06	--	--	--	--	--	-	-	-	-
Com_10736_neg	PA 15:1_22:3	--	C40 H71 O8 P	6.897	709.471	409363	2.13841e+06	1.49869e+06	3.14522e+06	988279	1.80585e+06	1.27762e+06	1.8202e+06	1.61636e+06	--	--	--	--	--	-	-	-	-
Com_10762_neg	Cer 17:3;2O/6:0	--	C23 H41 N O3	9.251	378.302	873983	5.24518e+06	2.33479e+06	3.75789e+06	1.83132e+06	1.53147e+06	974177	909072	976783	--	--	--	--	--	-	-	-	-
Com_10843_neg	3-[(methoxycarbonyl)amino]-2,2,3-trimethylbutanoic acid	--	C9 H17 N O4	4.911	202.108	7.55536e+06	1.30044e+07	1.21041e+07	5.48131e+06	1.51244e+07	1.55194e+07	1.09455e+07	1.11184e+07	1.14677e+07	--	--	--	--	--	-	-	-	-
Com_10887_neg	Uridine 5'-diphosphate (UDP)	--	C9 H14 N2 O12 P2	6.164	402.992	3.92019e+06	497885	606468	595097	635419	468673	993816	910712	643056	--	--	--	--	--	-	-	-	-
Com_10996_neg	CerP 15:1;2O/18:1	--	C33 H64 N O6 P	7.279	600.429	2.33316e+06	2.69332e+06	3.00665e+06	5.3863e+06	3.04161e+06	3.33928e+06	3.46039e+06	3.14072e+06	3.29142e+06	--	--	--	--	--	-	-	-	-
Com_11007_neg	5'-O-Methylthymidine	--	C11 H16 N2 O5	1.719	255.097	835655	5.17966e+06	4.82005e+06	4.41294e+06	6.93954e+06	3.18875e+06	1.89167e+06	2.14853e+06	2.50658e+06	Nucleosides, nucleotides, and analogues	Pyrimidine nucleosides	Pyrimidine 2'-deoxyribonucleosides	-	HMDB0246885	-	-	-	-
Com_11021_neg	1-[4-mercapto-2-(2-methoxyphenyl)-6-methylpyrimidin-5-yl]ethan-1-one	--	C14 H14 N2 O2 S	6.074	273.071	2.51534e+06	5.09928e+06	3.75113e+06	2.8495e+06	3.95079e+06	3.12708e+06	1.81412e+06	2.13948e+06	2.03674e+06	--	--	--	--	--	-	-	-	-
Com_11034_neg	LPS 16:4	--	C22 H36 N O9 P	4.877	488.201	7.04526e+07	1.0746e+07	8.17357e+06	7.74703e+06	8.70766e+06	1.35607e+07	8.9785e+06	1.3273e+07	1.30779e+07	--	--	--	--	--	-	-	-	-
Com_11092_neg	MGDG O-22:3_2:0	--	C33 H58 O9	7.087	657.434	4.24287e+06	8.02922e+06	1.31014e+07	1.20386e+07	8.28653e+06	8.06655e+06	9.44327e+06	8.65648e+06	8.04722e+06	--	--	--	--	--	-	-	-	-
Com_11124_neg	PS 2:0_15:0	--	C23 H44 N O10 P	6.751	524.264	479951	1.92267e+06	7.30899e+06	3.06048e+06	3.04051e+06	3.54463e+06	2.66659e+06	2.90701e+06	2.27465e+06	--	--	--	--	--	-	-	-	-
Com_11237_neg	Cer 12:2;2O/3:0	--	C15 H27 N O3	5.575	314.198	322069	2.17895e+06	1.53408e+06	2.10186e+06	795231	1.34312e+06	3.09836e+06	3.39078e+06	2.80093e+06	--	--	--	--	--	-	-	-	-
Com_11238_neg	LPA 20:4	--	C23 H39 O7 P	5.275	457.231	7.83888e+06	3.50292e+06	2.83094e+06	4.71265e+06	2.54065e+06	2.5547e+06	3.50214e+06	2.70335e+06	3.50366e+06	--	--	--	--	--	-	-	-	-
Com_11267_neg	PS 2:0_20:5	--	C28 H44 N O10 P	5.644	584.265	761613	1.29018e+06	1.50465e+06	1.20758e+06	1.45417e+06	1.16369e+06	2.44112e+06	3.82374e+06	3.87702e+06	--	--	--	--	--	-	-	-	-
Com_11311_neg	Diethyloxalpropionate	--	C9 H14 O5	5.114	201.077	7.17568e+06	1.06577e+07	1.53375e+07	2.147e+07	1.45307e+07	1.43024e+07	1.20143e+07	1.22429e+07	1.44456e+07	--	--	--	--	--	-	-	-	-
Com_11357_neg	Pentadecanoic acid	--	C15 H30 O2	10.001	241.217	696768	934465	1.6438e+06	3.42626e+06	977756	622199	2.39229e+06	2.06525e+06	1.98277e+06	Lipids and lipid-like molecules	Fatty Acyls	Fatty acids and conjugates	1002-84-2	HMDB0000826	-	-	-	-
Com_11363_neg	5-amino-1-phenyl-1H-pyrazole-4-carbohydrazide	--	C10 H11 N5 O	3.45	216.088	1.07812e+07	1.42049e+07	1.62389e+07	1.09171e+07	1.52709e+07	1.01305e+07	1.39364e+07	1.3646e+07	1.29404e+07	--	--	--	--	--	-	-	-	-
Com_11368_neg	PC O-16:2_16:3	--	C40 H72 N O7 P	7.534	754.489	582214	4.44491e+06	5.03884e+06	1.02032e+07	2.80987e+06	7.81185e+06	2.12576e+06	2.21955e+06	2.36728e+06	--	--	--	--	--	-	-	-	-
Com_11472_neg	Δ17-6-keto prostaglandin F1α	--	C20 H32 O6	6.475	367.21	6.35747e+06	1.34068e+06	1.07708e+06	4.04031e+06	2.24522e+06	2.41669e+06	2.16029e+06	2.18577e+06	1.91059e+06	--	--	--	--	--	-	-	-	-
Com_11482_neg	CerP 15:1;2O/18:0	--	C33 H66 N O6 P	6.784	602.444	1.71814e+06	4.05682e+06	5.85731e+06	3.34887e+07	5.04458e+06	8.25398e+06	5.8748e+06	5.62506e+06	6.66186e+06	--	--	--	--	--	-	-	-	-
Com_11500_neg	MGDG O-24:4_16:0	--	C49 H88 O9	10.47	879.667	1.64126e+06	2.49585e+06	2.95729e+06	3.96831e+06	1.77622e+06	1.32514e+06	3.34253e+06	2.64273e+06	2.58997e+06	--	--	--	--	--	-	-	-	-
Com_11548_neg	--	Ureidosuccinic acid	C5 H8 N2 O5	1.527	175.036	3.25124e+06	581851	314891	528847	328629	2.09191e+06	636333	588941	518753	Organic acids and derivatives	Carboxylic acids and derivatives	Amino acids, peptides, and analogues	13184-27-5	HMDB0000828	C00438	ko01100//Metabolic pathways;ko00240//Pyrimidine metabolism;ko00250//Alanine, aspartate and glutamate metabolism	Amino acid metabolism;Global and overview maps;Nucleotide metabolism	Metabolism
Com_11680_neg	NAGlySer 20:4/13:1	--	C38 H62 N2 O7	6.506	657.46	709761	1.52641e+06	843382	3.78875e+06	472714	1.32673e+06	1.86273e+06	1.78401e+06	1.71826e+06	--	--	--	--	--	-	-	-	-
Com_11701_neg	LPE 18:3	--	C23 H42 N O7 P	4.908	474.258	1.26121e+06	2.95729e+06	2.1444e+06	1.05199e+06	960177	761638	1.99777e+06	2.32712e+06	2.03259e+06	--	--	--	--	--	-	-	-	-
Com_11703_neg	PI 2:0_20:3	--	C31 H53 O13 P	7.025	663.313	6.71602e+06	795922	1.16313e+06	865808	1.02714e+06	730777	714980	667956	584817	--	--	--	--	--	-	-	-	-
Com_11733_neg	D-Pantethine	--	C22 H42 N4 O8 S2	4.642	553.239	1.12781e+06	1.2028e+06	1.50449e+06	3.47562e+06	1.69735e+06	2.6923e+06	3.09693e+06	3.49322e+06	3.34851e+06	Organic acids and derivatives	Carboxylic acids and derivatives	Amino acids, peptides, and analogues	16816-67-4	HMDB0003828	-	-	-	-
Com_11738_neg	LPG O-20:1	--	C26 H53 O8 P	5.481	523.341	670562	287057	989860	2.01993e+06	739678	1.94841e+06	1.44919e+06	1.50806e+06	1.8119e+06	--	--	--	--	--	-	-	-	-
Com_11775_neg	LPE 16:4	--	C21 H36 N O7 P	5.003	444.211	1.78322e+06	2.23012e+06	1.80617e+06	7.01524e+06	2.34878e+06	2.16922e+06	2.74843e+06	2.17857e+06	2.73975e+06	--	--	--	--	--	-	-	-	-
Com_11792_neg	--	Citicoline	C14 H26 N4 O11 P2	1.581	487.098	1.95619e+07	5.47561e+06	1.81795e+06	1.84508e+06	1.63968e+06	8.80074e+06	4.71194e+06	4.74324e+06	5.8135e+06	Organoheterocyclic compounds	Pteridines and derivatives	Pterins and derivatives	987-78-0	HMDB0001413	C00307	ko01100//Metabolic pathways;ko00564//Glycerophospholipid metabolism	Global and overview maps;Lipid metabolism	Metabolism
Com_11927_neg	Inosine-5'-monophosphate	--	C10 H13 N4 O8 P	1.169	347.038	195250	156238	158159	157818	184562	200608	227956	208193	221176	Nucleosides, nucleotides, and analogues	Purine nucleotides	Purine ribonucleotides	131-99-7	HMDB0000175	C00130	ko01100//Metabolic pathways;ko01110//Biosynthesis of secondary metabolites;ko01060//Biosynthesis of plant secondary metabolites;ko00230//Purine metabolism;ko01070//Biosynthesis of plant hormones;ko01065//Biosynthesis of alkaloids derived from histidine and purine	Chemical structure transformation maps;Global and overview maps;Nucleotide metabolism	Metabolism
Com_11985_neg	PA 4:0_21:1	--	C28 H53 O8 P	2.93	547.331	1.20467e+06	1.48917e+06	1.07378e+06	1.11166e+06	799487	844379	1.06796e+06	1.09214e+06	1.02047e+06	--	--	--	--	--	-	-	-	-
Com_11993_neg	LPG 18:2	--	C24 H45 O9 P	6.56	507.271	952151	693633	3.43337e+06	3.1602e+06	3.59621e+06	2.4083e+06	1.26014e+06	1.94493e+06	1.74499e+06	--	--	--	--	--	-	-	-	-
Com_12083_neg	HexCer 17:3;2O/2:0	--	C25 H43 N O8	6.228	484.292	328862	1.76517e+06	6.92144e+06	1.64314e+06	1.69813e+06	2.58706e+06	1.42653e+06	1.88482e+06	1.21183e+06	--	--	--	--	--	-	-	-	-
Com_12094_neg	N-(2-methoxyphenyl)-4-(2-thienylcarbonyl)-1,4-diazepane-1-carboxamide	--	C18 H21 N3 O3 S	4.106	358.126	9.54611e+06	1.2516e+07	8.26972e+06	7.89692e+06	7.14387e+06	7.47593e+06	5.7803e+06	4.72027e+06	5.03969e+06	--	--	--	--	--	-	-	-	-
Com_12173_neg	NAGlySer 20:5/13:1	--	C38 H60 N2 O7	6.651	655.443	376468	530321	1.00909e+06	5.09533e+06	1.15158e+06	1.92924e+06	1.0637e+06	1.04597e+06	1.04378e+06	--	--	--	--	--	-	-	-	-
Com_12195_neg	Cer 15:2;2O/3:0	--	C18 H33 N O3	5.683	370.261	4.00191e+06	8.66541e+06	1.19132e+07	1.30519e+07	1.12058e+07	9.76738e+06	7.75885e+06	8.15332e+06	7.47563e+06	--	--	--	--	--	-	-	-	-
Com_12204_neg	MGDG O-20:2_2:0	--	C31 H56 O9	6.655	631.419	1.87089e+06	893584	1.22611e+07	2.89124e+06	8.98161e+06	602111	5.77371e+06	5.92325e+06	5.2061e+06	--	--	--	--	--	-	-	-	-
Com_12205_neg	1-(4-methylphenyl)-3-(2-pyridylthio)pyrrolidine-2,5-dione	--	C16 H14 N2 O2 S	4.512	298.08	3.30739e+06	3.98507e+06	374523	544599	193351	1.5422e+06	3.21185e+06	5.89445e+06	6.11525e+06	--	--	--	--	--	-	-	-	-
Com_12208_neg	PC O-19:2_2:0	--	C29 H56 N O7 P	7.106	620.395	581070	757765	861637	2.26167e+06	921692	912235	744707	913677	739912	--	--	--	--	--	-	-	-	-
Com_12243_neg	PMeOH 13:1_18:2	--	C35 H63 O8 P	10.063	641.425	1.51659e+06	5.87851e+06	4.87578e+06	4.36144e+06	4.58992e+06	2.43607e+06	4.88237e+06	4.29333e+06	4.8028e+06	--	--	--	--	--	-	-	-	-
Com_12323_neg	Trigoneoside Xb	--	C45 H76 O19	5.394	919.497	1.03211e+07	5.69306e+06	7.53709e+06	1.08303e+07	1.0073e+07	1.00363e+07	8.38991e+06	8.87348e+06	9.75854e+06	Lipids and lipid-like molecules	Fatty Acyls	Fatty acyl glycosides	290347-51-2	HMDB0036484	-	-	-	-
Com_12328_neg	DGDG O-18:4_2:0	--	C35 H58 O14	7.451	761.385	2.78865e+06	2.98991e+06	1.68892e+06	1.44316e+06	1.70264e+06	1.54075e+06	2.64803e+06	2.69616e+06	2.55897e+06	--	--	--	--	--	-	-	-	-
Com_12334_neg	Thromoboxane B1	--	C20 H36 O6	8.531	407.221	5.44526e+06	127038	118013	111929	122178	996334	816314	815750	896062	--	--	--	--	--	-	-	-	-
Com_12374_neg	DGDG O-15:0_2:0	--	C32 H60 O14	6.95	727.403	2.5048e+06	2.96063e+06	4.24134e+06	2.28162e+06	5.57745e+06	4.3128e+06	6.29806e+06	6.1423e+06	6.38363e+06	--	--	--	--	--	-	-	-	-
Com_12400_neg	1-[6-(benzyloxy)-3-(tert-butyl)-2-hydroxyphenyl]ethan-1-one	--	C19 H22 O3	5.685	297.146	5.69976e+06	1.52972e+07	5.68747e+06	8.563e+06	4.56811e+06	5.94826e+06	7.18331e+06	7.22352e+06	7.62008e+06	--	--	--	--	--	-	-	-	-
Com_12518_neg	Prostaglandin A1 ethyl ester	--	C22 H36 O4	8.383	345.244	2.23714e+06	143422	168398	398974	131210	638150	916440	869183	984322	--	--	--	--	--	-	-	-	-
Com_12577_neg	--	S-(5-Adenosy)-L-Homocysteine	C14 H20 N6 O5 S	1.272	383.113	1.05138e+06	710121	720409	686169	874199	781655	826556	844345	789172	--	--	--	--	--	-	-	-	-
Com_12694_neg	Sulfaquinoxaline	--	C14 H12 N4 O2 S	4.831	299.065	230420	196594	169192	208662	159906	180913	295436	300446	311336	Organoheterocyclic compounds	Diazanaphthalenes	Benzodiazines	59-40-5	HMDB0033139	-	-	-	-
Com_12698_neg	Folinic acid	--	C20 H23 N7 O7	5.261	472.149	1.67479e+06	2.34278e+06	4.22316e+06	2.53458e+06	4.1652e+06	3.28196e+06	2.87114e+06	2.74956e+06	3.49746e+06	Organoheterocyclic compounds	Pteridines and derivatives	Pterins and derivatives	-	HMDB0247218	C03479	ko01100//Metabolic pathways;ko00670//One carbon pool by folate	Global and overview maps;Metabolism of cofactors and vitamins	Metabolism
Com_12764_neg	PG 2:0_10:0	--	C18 H35 O10 P	7.57	441.182	5.08839e+06	2.22021e+06	2.41982e+06	1.93687e+06	2.2761e+06	2.2718e+06	5.16543e+06	4.8027e+06	4.90787e+06	--	--	--	--	--	-	-	-	-
Com_12788_neg	8,8'-dicarboxy-1,1'-binaphthalene	--	C22 H14 O4	4.906	341.085	377381	523436	414797	1.70244e+06	521695	874278	1.86422e+06	1.76279e+06	1.83812e+06	--	--	--	--	--	-	-	-	-
Com_12798_neg	FAHFA 18:0/20:2	--	C38 H70 O4	11.386	589.519	1.22367e+06	1.35983e+06	1.34133e+06	1.60365e+06	861064	580973	2.13941e+06	1.98461e+06	1.79759e+06	--	--	--	--	--	-	-	-	-
Com_12815_neg	--	Calcium D-Panthotenate	C18 H32 Ca N2 O10	9.523	475.163	674242	6.04918e+06	4.73228e+06	3.6522e+06	4.29009e+06	2.29042e+06	4.38178e+06	4.71348e+06	5.0911e+06	--	--	--	--	--	-	-	-	-
Com_12844_neg	Biocytin	--	C16 H28 N4 O4 S	4.972	371.177	7.99977e+06	4.15231e+06	4.98626e+06	3.31235e+06	5.52907e+06	6.18407e+06	6.19543e+06	7.2352e+06	7.29454e+06	Organic acids and derivatives	Carboxylic acids and derivatives	Amino acids, peptides, and analogues	576-19-2	HMDB0003134	C05552	ko01100//Metabolic pathways;ko00780//Biotin metabolism	Global and overview maps;Metabolism of cofactors and vitamins	Metabolism
Com_12858_neg	PEtOH 12:0_18:2	--	C35 H65 O8 P	10.072	643.427	1.51659e+06	5.89297e+06	4.91426e+06	4.49262e+06	4.4381e+06	2.42664e+06	4.90456e+06	4.32125e+06	4.84764e+06	--	--	--	--	--	-	-	-	-
Com_12888_neg	HexCer 30:1;3O/18:2;(2OH)	--	C54 H101 N O10	4.68	968.738	355467	2.02138e+06	677066	901452	1.36819e+06	986314	3.91865e+06	4.04465e+06	3.92368e+06	--	--	--	--	--	-	-	-	-
Com_12953_neg	DGDG O-20:2_8:0	--	C43 H78 O14	5.576	863.525	1.05963e+06	2.70469e+06	1.87562e+06	2.55841e+06	2.22174e+06	1.9401e+06	1.11691e+06	1.61015e+06	2.0654e+06	--	--	--	--	--	-	-	-	-
Com_13006_neg	Prostaglandin A2	--	C20 H30 O4	7.561	369.182	3.29195e+07	5.19663e+06	3.23462e+07	2.48888e+07	2.79902e+07	2.15149e+07	3.73376e+07	3.46281e+07	3.25337e+07	Lipids and lipid-like molecules	Fatty Acyls	Eicosanoids	-	HMDB0302203	C05953	ko01100//Metabolic pathways;ko00590//Arachidonic acid metabolism	Global and overview maps;Lipid metabolism	Metabolism
Com_13074_neg	N-(3-cyano-2-thienyl)-4-(trifluoromethoxy)benzenesulfonamide	--	C12 H7 F3 N2 O3 S2	4.834	346.976	229575	219096	396755	259424	180422	171294	882533	812619	945104	--	--	--	--	--	-	-	-	-
Com_13133_neg	DGDG 18:4_22:4	--	C55 H88 O15	6.955	1047.64	583344	961033	2.5133e+06	1.07416e+06	880283	949568	718449	672042	659025	--	--	--	--	--	-	-	-	-
Com_13139_neg	LPS 6:0	--	C12 H24 N O9 P	5.58	356.115	299727	431677	471711	434613	1.01094e+06	437361	361134	374808	394339	--	--	--	--	--	-	-	-	-
Com_13169_neg	Benzoic acid	--	C7 H6 O2	5.396	181.048	1.16684e+06	1.73732e+06	972637	2.04353e+06	4.36317e+06	3.05395e+06	2.12162e+06	2.61987e+06	2.80097e+06	Benzenoids	Benzene and substituted derivatives	Benzoic acids and derivatives	-	HMDB0304270	C00180	ko01100//Metabolic pathways;ko01110//Biosynthesis of secondary metabolites;ko01120//Microbial metabolism in diverse environments;ko01063//Biosynthesis of alkaloids derived from shikimate pathway;ko00621//Dioxin degradation	Chemical structure transformation maps;Global and overview maps;Xenobiotics biodegradation and metabolism	Metabolism
Com_13213_neg	--	7-Hydroxy-4-chromone	C9 H6 O3	5.739	161.024	676039	343718	348624	863714	301760	341438	671655	676981	451505	--	--	--	--	--	-	-	-	-
Com_13328_neg	Cetirizine N-oxide	--	C21 H25 Cl N2 O4	3.426	403.148	9.05796e+06	1.20273e+06	369391	570527	469633	1.86434e+06	966446	813762	1.00382e+06	--	--	--	--	--	-	-	-	-
Com_13373_neg	MGDG 8:0_18:5	--	C35 H56 O10	8.01	695.414	5.24981e+06	3.4691e+06	5.88858e+06	8.94041e+06	5.41042e+06	5.74449e+06	8.73185e+06	4.9629e+06	4.79505e+06	--	--	--	--	--	-	-	-	-
Com_13433_neg	--	Creatinine	C4 H7 N3 O	5.51	271.117	1.09976e+06	2.67508e+06	6.5321e+06	609897	2.84589e+06	3.06192e+06	3.41411e+06	3.62683e+06	3.55919e+06	Organic acids and derivatives	Carboxylic acids and derivatives	Amino acids, peptides, and analogues	60-27-5	HMDB0000562	C00791	ko01100//Metabolic pathways;ko00330//Arginine and proline metabolism	Amino acid metabolism;Global and overview maps	Metabolism
Com_13500_neg	--	dAMP	C10 H14 N5 O6 P	1.552	330.06	727119	574503	350606	442304	512721	497720	571614	588298	535720	Nucleosides, nucleotides, and analogues	Purine nucleotides	Purine deoxyribonucleotides	653-63-4	HMDB0000905	C00360	ko01100//Metabolic pathways;ko00230//Purine metabolism	Global and overview maps;Nucleotide metabolism	Metabolism
Com_13518_neg	Deoxyguanosine diphosphate (dGDP)	--	C10 H15 N5 O10 P2	2.315	426.025	364766	2.09918e+06	1.51252e+06	781959	1.83338e+06	1.0901e+06	1.36881e+06	1.53066e+06	1.32453e+06	--	--	--	--	--	-	-	-	-
Com_13626_neg	MGDG O-24:2_2:0	--	C35 H64 O9	6.26	673.455	607685	835386	953210	6.01027e+06	965209	2.03401e+06	1.01199e+06	1.00578e+06	1.48262e+06	--	--	--	--	--	-	-	-	-
Com_13628_neg	Nitazoxanide	--	C12 H9 N3 O5 S	2.004	306.065	364436	644610	943648	671701	998988	878273	721672	857109	924136	Benzenoids	Benzene and substituted derivatives	Benzoic acids and derivatives	55981-09-4	HMDB0014649	-	-	-	-
Com_13636_neg	LPC 18:1	--	C26 H52 N O7 P	9.584	566.348	6.81512e+06	258721	211399	484687	200712	529831	202869	216236	214011	Lipids and lipid-like molecules	Glycerophospholipids	Glycerophosphocholines	19420-56-5	HMDB0002815	-	-	-	-
Com_13676_neg	NAGlySer 19:0/11:0	--	C35 H66 N2 O7	7.359	625.471	822507	556236	698823	664087	709494	655931	1.86559e+06	1.38061e+06	1.43982e+06	--	--	--	--	--	-	-	-	-
Com_13750_neg	Arbutin	--	C12 H16 O7	6.025	317.092	1.28808e+06	567384	601501	715504	609377	754142	607718	644210	649270	Organic oxygen compounds	Organooxygen compounds	Carbohydrates and carbohydrate conjugates	497-76-7	HMDB0029943	C06186	ko00010//Glycolysis / Gluconeogenesis	Carbohydrate metabolism	Metabolism
Com_13839_neg	Prostaglandin G2	--	C20 H32 O6	6.305	367.207	1.06688e+06	2.80899e+06	2.68552e+06	1.79604e+06	1.05981e+06	1.38777e+06	7.58916e+06	7.89422e+06	9.473e+06	Lipids and lipid-like molecules	Fatty Acyls	Eicosanoids	51982-36-6	HMDB0003235	C05956	ko01100//Metabolic pathways;ko00590//Arachidonic acid metabolism;ko07034//Eicosanoids	Global and overview maps;Lipid metabolism;Structure-based classification	Drug Development;Metabolism
Com_13870_neg	SQDG 12:0_20:3	--	C41 H72 O12 S	11.387	787.465	1.42896e+06	1.48119e+06	1.5371e+06	1.67865e+06	1.12758e+06	894508	1.97243e+06	2.92825e+06	1.94735e+06	--	--	--	--	--	-	-	-	-
Com_13873_neg	PS 2:0_9:0	--	C17 H32 N O10 P	5.536	440.169	4.12095e+06	1.83131e+06	1.40833e+06	1.15569e+06	1.5941e+06	1.64966e+06	1.59236e+06	1.60436e+06	1.66013e+06	--	--	--	--	--	-	-	-	-
Com_13911_neg	HBMP 16:0_16:3_16:3	--	C54 H93 O11 P	10.47	947.654	1.49551e+06	2.19994e+06	2.66099e+06	2.90902e+06	1.48941e+06	1.09435e+06	2.51958e+06	2.18259e+06	2.13467e+06	--	--	--	--	--	-	-	-	-
Com_14007_neg	Malic acid	--	C4 H6 O5	11.99	133.014	1.51659e+07	1.64155e+07	1.10143e+07	1.24869e+07	1.26769e+07	1.54108e+07	1.26334e+07	1.24557e+07	1.57042e+07	Organic acids and derivatives	Hydroxy acids and derivatives	Beta hydroxy acids and derivatives	97-67-6	HMDB0000156	-	-	-	-
Com_14058_neg	PE O-16:4_2:0	--	C23 H40 N O7 P	7.754	472.254	332792	390176	523135	401930	475724	438005	326485	332316	309954	--	--	--	--	--	-	-	-	-
Com_14087_neg	Glucobrassicin	--	C16 H20 N2 O9 S2	3.737	447.044	1.012e+07	1.00422e+06	341626	629703	572302	802776	1.39017e+06	1.64961e+06	1.63944e+06	Organic oxygen compounds	Organooxygen compounds	Carbohydrates and carbohydrate conjugates	4356-52-9	HMDB0030243	C05837	ko01100//Metabolic pathways;ko01110//Biosynthesis of secondary metabolites;ko00380//Tryptophan metabolism;ko01210//2-Oxocarboxylic acid metabolism	Amino acid metabolism;Global and overview maps	Metabolism
Com_14177_neg	MGDG O-22:2_18:3	--	C49 H86 O9	9.527	877.633	93612.2	3.32364e+06	743149	971751	535542	84256.5	741140	477298	630876	--	--	--	--	--	-	-	-	-
Com_14188_neg	(-)-Epigallocatechin	--	C15 H14 O7	5.776	267.115	4.04352e+06	341319	334527	432932	305363	953522	605358	656014	766725	--	--	--	--	--	-	-	-	-
Com_14210_neg	LPE O-4:0	--	C9 H22 N O6 P	1.875	270.11	2.8497e+06	3.18256e+06	1.08035e+06	2.2289e+06	2.10602e+06	2.30378e+06	1.76374e+06	1.59641e+06	2.02784e+06	--	--	--	--	--	-	-	-	-
Com_14211_neg	Gly-Ile	--	C8 H16 N2 O3	3.337	187.108	1.94756e+07	2.32072e+07	2.25885e+07	3.29736e+07	2.23806e+07	2.03667e+07	1.94823e+07	1.68935e+07	1.63659e+07	Organic acids and derivatives	Carboxylic acids and derivatives	Amino acids, peptides, and analogues	-	HMDB0028844	-	-	-	-
Com_14300_neg	cis-Aconitic acid	--	C6 H6 O6	4.685	173.009	2.22795e+07	6.42809e+06	2.98071e+06	4.73363e+06	5.09129e+06	9.16879e+06	7.70177e+06	5.63786e+06	4.96787e+06	Organic acids and derivatives	Carboxylic acids and derivatives	Tricarboxylic acids and derivatives	585-84-2	HMDB0000072	C00417	ko01100//Metabolic pathways;ko01110//Biosynthesis of secondary metabolites;ko01120//Microbial metabolism in diverse environments;ko01060//Biosynthesis of plant secondary metabolites;ko01063//Biosynthesis of alkaloids derived from shikimate pathway;ko01061//Biosynthesis of phenylpropanoids;ko01070//Biosynthesis of plant hormones;ko01065//Biosynthesis of alkaloids derived from histidine and purine;…	Carbohydrate metabolism;Chemical structure transformation maps;Global and overview maps	Metabolism
Com_14319_neg	Argatroban	--	C23 H36 N6 O5 S	4.593	553.239	1.15059e+06	1.24501e+06	1.5045e+06	3.09912e+06	1.72721e+06	2.6923e+06	3.07027e+06	3.14467e+06	3.40855e+06	Organic acids and derivatives	Carboxylic acids and derivatives	Amino acids, peptides, and analogues	74863-84-6	HMDB0014423	-	-	-	-
Com_14426_neg	FAHFA 3:0/22:4	--	C25 H40 O4	8.19	403.287	6.08018e+06	913424	678629	3.2616e+06	1.13234e+06	3.27776e+06	3.6464e+06	4.20634e+06	4.14972e+06	--	--	--	--	--	-	-	-	-
Com_14474_neg	Prostaglandin F1α	--	C20 H36 O5	7.399	337.239	3.73119e+06	9.12946e+06	1.41166e+07	2.33066e+07	1.06023e+07	1.05896e+07	1.56836e+07	1.60181e+07	1.54911e+07	--	--	--	--	--	-	-	-	-
Com_14493_neg	NAGlySer 16:4/16:3	--	C37 H56 N2 O7	6.432	639.39	2.98787e+06	6.04789e+06	4.90494e+06	3.83286e+06	4.62074e+06	5.29359e+06	9.97834e+06	9.341e+06	1.08989e+07	--	--	--	--	--	-	-	-	-
Com_14515_neg	Tretinoin	--	C20 H28 O2	9.042	299.202	1.48973e+06	2.82436e+06	1.37305e+06	2.2184e+06	1.37924e+06	2.13093e+06	2.67681e+06	2.55197e+06	2.7439e+06	Lipids and lipid-like molecules	Prenol lipids	Retinoids	5300-03-08	HMDB0002369	C15493	ko01100//Metabolic pathways	Global and overview maps	Metabolism
Com_14543_neg	Methyl-2-hydroxyisobutyric acid	--	C5 H10 O3	2.678	117.043	388697	167591	157251	198603	222134	834522	373073	381457	480156	--	--	--	--	--	-	-	-	-
Com_14584_neg	Thromboxane B3	--	C20 H32 O6	2.045	367.21	786846	1.17197e+06	851577	1.40144e+06	927911	1.31961e+06	2.25689e+06	2.65378e+06	2.4052e+06	Lipids and lipid-like molecules	Fatty Acyls	Eicosanoids	71953-80-5	HMDB0005099	-	-	-	-
Com_14640_neg	Creatine	--	C4 H9 N3 O2	5.524	130.058	2.21003e+07	8.04e+07	2.87161e+07	3.34597e+07	4.53138e+07	4.10612e+07	3.12361e+07	3.21803e+07	3.4654e+07	Organic acids and derivatives	Carboxylic acids and derivatives	Amino acids, peptides, and analogues	57-00-1	HMDB0000064	C00300	ko01100//Metabolic pathways;ko00330//Arginine and proline metabolism;ko00260//Glycine, serine and threonine metabolism	Amino acid metabolism;Global and overview maps	Metabolism
Com_14757_neg	Naringenin	--	C15 H12 O5	5.768	271.059	845715	1.21819e+06	1.43263e+06	592399	1.15121e+06	992490	1.70681e+06	1.78721e+06	1.44499e+06	Phenylpropanoids and polyketides	Flavonoids	Flavans	480-41-1	HMDB0002670	C00509	ko01100//Metabolic pathways;ko01110//Biosynthesis of secondary metabolites;ko01061//Biosynthesis of phenylpropanoids	Chemical structure transformation maps;Global and overview maps	Metabolism
Com_14785_neg	Sucrose	--	C12 H22 O11	1.24	341.11	951892	1.19135e+06	1.00635e+06	1.27084e+06	1.3048e+06	1.55882e+06	1.18144e+06	1.15319e+06	1.22128e+06	Organic oxygen compounds	Organooxygen compounds	Carbohydrates and carbohydrate conjugates	57-50-1	HMDB0000258	C00089	ko01100//Metabolic pathways;ko01110//Biosynthesis of secondary metabolites;ko02010//ABC transporters;ko00052//Galactose metabolism;ko00500//Starch and sucrose metabolism	Carbohydrate metabolism;Global and overview maps;Membrane transport	Environmental Information Processing;Metabolism
Com_14963_neg	NAGlySer 20:0/10:0	--	C35 H66 N2 O7	7.619	625.47	636174	2.33856e+06	2.75697e+06	1.75697e+06	1.11734e+06	2.17072e+06	1.52801e+06	1.47415e+06	1.53615e+06	--	--	--	--	--	-	-	-	-
Com_14968_neg	5-Methoxyuridine	--	C10 H14 N2 O7	1.96	319.078	5.54175e+06	3.18297e+06	2.87444e+06	2.76305e+06	3.48566e+06	3.32714e+06	3.41746e+06	4.48441e+06	3.7701e+06	--	--	--	--	--	-	-	-	-
Com_15020_neg	(2S)-4-Oxo-2-phenyl-3,4-dihydro-2H-chromen-7-yl beta-D-glucopyranoside	--	C21 H22 O8	8.069	447.134	303975	6.04123e+06	408917	1.88779e+06	938399	1.86958e+06	1.92246e+06	2.28769e+06	2.12144e+06	--	--	--	--	--	-	-	-	-
Com_15025_neg	--	Hydrocortisone	C21 H30 O5	8.476	361.2	2.29648e+06	2.41451e+06	2.16243e+06	3.6735e+06	2.46522e+06	2.46247e+06	2.27854e+06	2.29337e+06	2.38084e+06	Lipids and lipid-like molecules	Steroids and steroid derivatives	Hydroxysteroids	50-23-7	HMDB0000063	C00735	ko01100//Metabolic pathways;ko07225//Glucocorticoid and mineralocorticoid receptor agonists/antagonists	Global and overview maps;Target-based classification: Nuclear receptors	Drug Development;Metabolism
Com_15028_neg	HBMP 16:4_18:3_14:0	--	C54 H91 O11 P	9.526	945.62	84159.5	3.05466e+06	756410	876156	547919	75748.5	690705	468654	608139	--	--	--	--	--	-	-	-	-
Com_15078_neg	PI 2:0_22:0	--	C33 H63 O13 P	7.418	697.38	459050	982459	1.42025e+06	1.75776e+06	2.32739e+06	964068	793514	791039	721642	--	--	--	--	--	-	-	-	-
Com_15234_neg	Vanillic acid	--	C8 H8 O4	2.689	167.038	1.15834e+06	1.32373e+06	2.3047e+06	1.11612e+06	1.18177e+06	1.30133e+06	2.43944e+06	2.2258e+06	2.13133e+06	Benzenoids	Benzene and substituted derivatives	Benzoic acids and derivatives	3943-74-6	HMDB0240266	C06672	ko01120//Microbial metabolism in diverse environments	Global and overview maps	Metabolism
Com_15321_neg	ST 24:1;O4;G;S	--	C26 H43 N O8 S	5.164	528.269	2.56079e+06	462031	422469	765369	446789	363959	386487	394291	422020	--	--	--	--	--	-	-	-	-
Com_15391_neg	--	1-Palmitoyl-Sn-Glycero-3-Phosphocholine	C24 H50 N O7 P	5.677	494.326	1.18362e+06	833162	1.9296e+06	5.6274e+06	1.54832e+06	3.08536e+06	2.11158e+06	2.41131e+06	2.25291e+06	Lipids and lipid-like molecules	Glycerophospholipids	Glycerophosphocholines	17364-16-8	HMDB0010382	-	-	-	-
Com_15451_neg	LPA 20:5	--	C23 H37 O7 P	5.558	455.216	7.08495e+06	6.79846e+06	3.60629e+06	541105	5.66183e+06	7.4373e+06	3.60401e+06	3.39584e+06	3.41626e+06	--	--	--	--	--	-	-	-	-
Com_15485_neg	D-Mannose 1-phosphate	--	C6 H13 O9 P	1.849	259.017	434227	744277	975525	939736	971378	494110	1.29648e+06	1.49134e+06	1.34059e+06	Organic oxygen compounds	Organooxygen compounds	Carbohydrates and carbohydrate conjugates	15978-07-1	HMDB0006330	C00636	ko01100//Metabolic pathways;ko01110//Biosynthesis of secondary metabolites;ko00520//Amino sugar and nucleotide sugar metabolism;ko00051//Fructose and mannose metabolism	Carbohydrate metabolism;Global and overview maps	Metabolism
Com_15519_neg	LPA 12:0	--	C15 H31 O7 P	5.606	335.162	4.79008e+06	1.10107e+06	1.80985e+06	2.691e+06	2.34091e+06	1.8396e+06	3.04364e+06	3.73353e+06	3.65148e+06	--	--	--	--	--	-	-	-	-
Com_15596_neg	NAGlySer 15:0/16:3	--	C36 H62 N2 O7	7.593	633.438	2.37092e+06	4.21862e+06	1.4626e+07	4.43518e+06	8.15935e+06	7.189e+06	3.76773e+06	3.17021e+06	3.80472e+06	--	--	--	--	--	-	-	-	-
Com_15597_neg	LPS 10:0	--	C16 H32 N O9 P	6.265	412.181	3.21884e+06	1.52584e+06	3.61592e+06	1.13411e+06	2.25841e+06	7.17069e+06	4.94997e+06	3.5464e+06	5.41916e+06	--	--	--	--	--	-	-	-	-
Com_15606_neg	LPA 18:3	--	C21 H37 O7 P	4.859	431.215	1.01004e+06	1.22725e+06	209893	270361	1.03321e+06	2.50195e+06	2.75104e+06	1.35224e+06	2.03437e+06	--	--	--	--	--	-	-	-	-
Com_15628_neg	Estriol 17-sulfate	--	C18 H24 O6 S	3.965	367.124	8.08542e+06	5.20869e+06	1.42938e+06	2.64855e+06	2.43333e+06	3.35896e+06	3.66178e+06	3.75337e+06	4.31653e+06	--	--	--	--	--	-	-	-	-
Com_15643_neg	N1-{3-[3-(2,6-dichlorophenyl)isoxazol-5-yl]phenyl}acetamide	--	C17 H12 Cl2 N2 O2	2.784	345.016	1.25255e+06	1.59337e+06	3.10995e+06	3.9181e+06	5.3514e+06	2.42451e+06	1.72508e+06	1.30363e+06	1.02248e+06	--	--	--	--	--	-	-	-	-
Com_15681_neg	3'-O-Methylcytidine	--	C10 H15 N3 O5	2.504	256.094	1.10063e+07	6.93971e+06	6.92971e+06	720228	5.54822e+06	6.24251e+06	4.99996e+06	4.7512e+06	5.12593e+06	--	--	--	--	--	-	-	-	-
Com_15696_neg	--	4-Pregnen-17alpha,20alpha-Diol-3-One	C21 H32 O3	8.636	331.228	1.56741e+06	745708	1.27186e+06	2.46003e+06	812776	1.35863e+06	2.17493e+06	2.18023e+06	1.99446e+06	--	--	--	--	--	-	-	-	-
Com_15708_neg	N1-(2,4-difluorophenyl)-2-morpholino-2-thioxoacetamide	--	C12 H12 F2 N2 O2 S	3.897	285.053	5.99417e+06	7.07776e+06	4.28669e+06	4.35928e+06	6.65088e+06	5.20296e+06	3.80555e+06	3.70076e+06	3.73477e+06	--	--	--	--	--	-	-	-	-
Com_15716_neg	NAGlySer 16:3/14:1	--	C35 H58 N2 O7	9.977	617.408	581748	1.89717e+06	1.44794e+06	6.60608e+06	1.45955e+06	1.65107e+06	3.70675e+06	3.08403e+06	3.34388e+06	--	--	--	--	--	-	-	-	-
Com_15801_neg	SM 9:0;2O/18:5	--	C32 H57 N2 O6 P	8.125	641.384	362223	3.03891e+06	368187	421988	330858	334162	337981	258619	273962	--	--	--	--	--	-	-	-	-
Com_15849_neg	FAHFA 2:0/17:0	--	C19 H36 O4	8.157	327.254	1.93339e+07	1.70166e+06	1.85112e+06	1.55032e+06	2.09368e+06	4.487e+06	5.77706e+06	5.15962e+06	5.57365e+06	--	--	--	--	--	-	-	-	-
Com_16043_neg	HBMP 18:3_18:3_16:2	--	C58 H97 O11 P	7.857	999.652	2.75548e+06	2.21333e+06	440860	1.34731e+06	379230	890999	1.46854e+06	1.87572e+06	1.68174e+06	--	--	--	--	--	-	-	-	-
Com_16119_neg	SL 11:1;O/16:4	--	C27 H45 N O5 S	5.554	494.288	3.28731e+06	2.76408e+06	5.45637e+06	7.4255e+06	451374	1.09088e+07	3.95095e+06	4.58392e+06	4.55943e+06	--	--	--	--	--	-	-	-	-
Com_16132_neg	Deoxyadenosine	--	C10 H13 N5 O3	2.498	292.104	1.34189e+06	619825	842992	1.11883e+06	519553	738654	5.70493e+06	4.78763e+06	5.0472e+06	Nucleosides, nucleotides, and analogues	Purine nucleosides	Purine 2'-deoxyribonucleosides	958-09-8	HMDB0000101	C00559	ko01100//Metabolic pathways;ko02010//ABC transporters;ko00230//Purine metabolism	Global and overview maps;Membrane transport;Nucleotide metabolism	Environmental Information Processing;Metabolism
Com_16191_neg	DGDG 7:0_8:0	--	C30 H54 O15	6.819	699.342	692723	5.28604e+06	2.12026e+06	2.39314e+06	3.59359e+06	2.3981e+06	2.05898e+06	2.90495e+06	3.54771e+06	--	--	--	--	--	-	-	-	-
Com_16209_neg	Formononetine	--	C16 H12 O4	5.827	267.073	5.7825e+06	3.9214e+06	3.62551e+06	4.78205e+06	3.39791e+06	2.89528e+06	5.90736e+06	6.15731e+06	5.53788e+06	--	--	--	--	--	-	-	-	-
Com_16224_neg	--	Flavin Adenine Dinucleotide	C27 H33 N9 O15 P2	5.171	784.153	4.71977e+06	1.7999e+06	1.89386e+06	3.40175e+06	2.82828e+06	1.3665e+06	2.47853e+06	1.8935e+06	2.08173e+06	Nucleosides, nucleotides, and analogues	Flavin nucleotides	HASH(0x190da40)	-	HMDB0252293	C00016	ko01100//Metabolic pathways;ko01110//Biosynthesis of secondary metabolites;ko00740//Riboflavin metabolism	Global and overview maps;Metabolism of cofactors and vitamins	Metabolism
Com_16231_neg	DGDG O-15:0_16:2	--	C46 H84 O14	8.111	919.601	341247	782364	363862	954832	378221	933087	414705	283618	227007	--	--	--	--	--	-	-	-	-
Com_16234_neg	D,L-3,4-Dihydroxymandelic acid	--	C8 H8 O5	2.987	183.027	2.67573e+06	1.82463e+06	2.37379e+06	4.05004e+06	2.02465e+06	2.47429e+06	1.86853e+06	2.10076e+06	1.95192e+06	--	--	--	--	--	-	-	-	-
Com_16304_neg	3-(3-bromo-4-hydroxy-5-methoxyphenyl)-2-cyanoacrylamide	--	C11 H9 Br N2 O3	2.653	294.975	4.14965e+06	1.84251e+06	3.20442e+06	3.5146e+06	3.99593e+06	4.4427e+06	3.42965e+06	3.38085e+06	3.71015e+06	--	--	--	--	--	-	-	-	-
Com_16402_neg	PS 6:0_17:2	--	C29 H52 N O10 P	7.689	604.329	267009	491720	594393	857259	571298	509785	553835	502577	324445	--	--	--	--	--	-	-	-	-
Com_16595_neg	1-(2,4-diphenyl-2,3-dihydro-1H-1,5-benzodiazepin-1-yl)propan-1-one	--	C24 H22 N2 O	10.461	353.164	491241	695578	955506	1.77168e+06	621237	327789	1.14777e+06	898616	797965	--	--	--	--	--	-	-	-	-
Com_16711_neg	Flavin mononucleotide	--	C17 H21 N4 O9 P	5.535	455.102	502140	5.99088e+06	2.60405e+06	2.75159e+06	3.53688e+06	1.6481e+06	1.87032e+06	1.10487e+06	1.04861e+06	Nucleosides, nucleotides, and analogues	Flavin nucleotides	HASH(0x6141090)	146-17-8	HMDB0001520	C00061	ko01100//Metabolic pathways;ko01110//Biosynthesis of secondary metabolites;ko00740//Riboflavin metabolism;ko00190//Oxidative phosphorylation	Energy metabolism;Global and overview maps;Metabolism of cofactors and vitamins	Metabolism
Com_16796_neg	Dofetilide	--	C19 H27 N3 O5 S2	2.457	440.132	859440	1.34245e+06	759980	1.45018e+06	1.02541e+06	1.2288e+06	1.4443e+06	1.23107e+06	1.63746e+06	Benzenoids	Benzene and substituted derivatives	Sulfanilides	115256-11-6	HMDB0014349	-	-	-	-
Com_16833_neg	MGDG 2:0_18:0	--	C29 H54 O10	9.409	621.379	641547	646765	921621	2.10462e+06	273003	874172	1.2855e+06	885786	1.30596e+06	--	--	--	--	--	-	-	-	-
Com_16847_neg	--	All-Trans-13,14-Dihydroretinol	C20 H32 O	8.97	287.239	111606	710019	896965	2.09126e+06	270104	452180	612853	572593	689454	Lipids and lipid-like molecules	Prenol lipids	Retinoids	115797-14-3	HMDB0011618	-	-	-	-
Com_16862_neg	--	1-Methyladenosine	C11 H15 N5 O4	5.734	280.104	1.03738e+06	1.61495e+06	1.70956e+06	1.31842e+06	1.96315e+06	550451	2.53973e+06	2.64887e+06	2.61137e+06	Nucleosides, nucleotides, and analogues	Purine nucleosides	HASH(0x1ebb320)	-	HMDB0243935	-	-	-	-
Com_17031_neg	Zardaverine	--	C12 H10 F2 N2 O3	4.538	267.056	77746.6	53211.1	41980.6	53941.8	48639.9	56030.6	50322.8	56754.1	58129.8	Organoheterocyclic compounds	Diazines	Pyridazines and derivatives	-	HMDB0259989	-	-	-	-
Com_17220_neg	Desoxycortone	--	C21 H30 O3	7.125	421.221	2.55253e+06	2.64263e+06	1.45845e+06	1.39247e+06	1.73294e+06	1.82802e+06	3.04247e+06	2.39271e+06	3.09825e+06	Lipids and lipid-like molecules	Steroids and steroid derivatives	Hydroxysteroids	64-85-7	HMDB0000016	C03205	ko01100//Metabolic pathways	Global and overview maps	Metabolism
Com_17272_neg	LPI 16:3	--	C25 H43 O12 P	2.593	565.231	246432	757353	149761	2.68041e+06	771993	529246	202595	191434	179739	--	--	--	--	--	-	-	-	-
Com_17324_neg	Cer 16:3;2O/7:0	--	C23 H41 N O3	7.733	378.301	306604	460305	539595	444519	523542	439024	322100	328746	323899	--	--	--	--	--	-	-	-	-
Com_17426_neg	Cer 14:3;2O/3:0	--	C17 H29 N O3	5.58	322.203	846182	2.92389e+06	4.56149e+06	1.17856e+07	4.34825e+06	7.05638e+06	6.61711e+06	9.39036e+06	4.64242e+06	--	--	--	--	--	-	-	-	-
Com_17439_neg	Secoisolariciresinol	--	C20 H26 O6	5.644	361.17	594045	1.00632e+06	969847	837216	848092	788037	718905	686105	715495	Lignans, neolignans and related compounds	Dibenzylbutane lignans	Dibenzylbutanediol lignans	29388-59-8	HMDB0013692	C18167	ko01100//Metabolic pathways;ko01110//Biosynthesis of secondary metabolites;ko00999//Biosynthesis of various plant secondary metabolites	Biosynthesis of other secondary metabolites;Global and overview maps	Metabolism
Com_17484_neg	Reduced glutathione	--	C10 H17 N3 O6 S	5.403	306.086	425600	3.58615e+06	3.20885e+06	1.46667e+06	3.68206e+06	1.54623e+06	546153	783129	550431	Organic acids and derivatives	Carboxylic acids and derivatives	Amino acids, peptides, and analogues	70-18-8	HMDB0000125	C00051	ko01100//Metabolic pathways;ko02010//ABC transporters;ko00270//Cysteine and methionine metabolism;ko00480//Glutathione metabolism	Amino acid metabolism;Global and overview maps;Membrane transport;Metabolism of other amino acids	Environmental Information Processing;Metabolism
Com_17489_neg	FAHFA 2:0/18:0	--	C20 H38 O4	7.005	341.27	3.36407e+06	658671	1.33781e+06	701198	733693	591840	1.07745e+06	1.69225e+06	942271	--	--	--	--	--	-	-	-	-
Com_17493_neg	PI 2:0_18:3	--	C29 H49 O13 P	1.755	635.278	1.02462e+06	771327	655327	665267	721417	700540	846907	880657	785775	--	--	--	--	--	-	-	-	-
Com_17527_neg	LPS 9:0	--	C15 H30 N O9 P	2.828	398.155	1.10649e+06	290474	391399	1.81754e+06	1.0715e+06	867728	691972	785155	667168	--	--	--	--	--	-	-	-	-
Com_17600_neg	PMeOH 13:1_18:3	--	C35 H61 O8 P	9.529	639.395	106295	2.55556e+06	1.56671e+06	1.34111e+06	742863	95672.1	774254	1.09843e+06	1.0433e+06	--	--	--	--	--	-	-	-	-
Com_17642_neg	Cer 9:1;2O/9:0	--	C18 H35 N O3	5.905	312.254	1.26175e+06	2.98651e+06	2.69263e+06	2.03726e+06	2.24549e+06	2.13049e+06	2.12068e+06	2.3849e+06	2.23532e+06	--	--	--	--	--	-	-	-	-
Com_17683_neg	LPE O-16:4	--	C21 H38 N O6 P	4.844	430.232	5.17813e+06	515681	337129	435336	339731	1.17012e+06	601790	484044	518798	--	--	--	--	--	-	-	-	-
Com_17758_neg	DGDG 5:0_22:6	--	C42 H66 O15	11.386	855.453	1.23202e+06	1.05334e+06	1.09972e+06	1.19918e+06	834012	559968	1.46226e+06	1.54961e+06	1.26709e+06	--	--	--	--	--	-	-	-	-
Com_17765_neg	5-(2-chloro-6-methylphenoxy)-1,3-dimethyl-4-nitro-1H-pyrazole	--	C12 H12 Cl N3 O3	3.51	280.05	893827	2.3401e+06	1.84395e+06	3.03558e+06	1.79757e+06	1.92685e+06	2.57509e+06	2.83468e+06	1.99648e+06	--	--	--	--	--	-	-	-	-
Com_17938_neg	--	5,6-Dihydroxyindole-2-Carboxylic Acid	C9 H7 N O4	5.148	192.03	386832	381497	267013	345751	264120	300519	375314	325564	348460	Organoheterocyclic compounds	Indoles and derivatives	Indolecarboxylic acids and derivatives	4790-08-03	HMDB0001253	C04185	ko01100//Metabolic pathways;ko00350//Tyrosine metabolism	Amino acid metabolism;Global and overview maps	Metabolism
Com_18112_neg	Capric acid	--	C10 H20 O2	1.273	171.14	2.47126e+06	1.0636e+06	1.07901e+06	1.02772e+06	1.30935e+06	1.17074e+06	1.23799e+06	1.26464e+06	1.182e+06	Lipids and lipid-like molecules	Fatty Acyls	Fatty acids and conjugates	334-48-5	HMDB0000511	C01571	ko01100//Metabolic pathways;ko00061//Fatty acid biosynthesis	Global and overview maps;Lipid metabolism	Metabolism
Com_18140_neg	5-Methylcytidine	--	C10 H15 N3 O5	4.26	256.094	7.79468e+06	995457	362386	837009	248874	1.43164e+06	836780	1.15083e+06	1.30506e+06	Nucleosides, nucleotides, and analogues	Pyrimidine nucleosides	HASH(0x74084f8)	2140-61-6	HMDB0000982	-	-	-	-
Com_18203_neg	LPE 13:1	--	C18 H36 N O7 P	6.903	408.209	1.28225e+06	2.96417e+06	4.81969e+06	3.48929e+06	2.47656e+06	2.66528e+06	2.0261e+06	2.1482e+06	2.05834e+06	--	--	--	--	--	-	-	-	-
Com_18248_neg	PE O-22:5_2:0	--	C29 H50 N O7 P	5.716	554.335	350556	221787	542639	2.07591e+06	725518	1.76967e+06	239026	398812	458571	--	--	--	--	--	-	-	-	-
Com_18264_neg	Cer 12:2;2O/2:0	--	C14 H25 N O3	5.154	300.182	392560	2.45389e+06	1.39196e+06	641190	1.07166e+06	418731	652039	910081	591419	--	--	--	--	--	-	-	-	-
Com_18284_neg	Prostaglandin H1	--	C20 H34 O5	8.297	335.223	1.30671e+06	1.5112e+06	3.51301e+06	4.27601e+06	1.76353e+06	3.79977e+06	3.17518e+06	3.29903e+06	4.2774e+06	Lipids and lipid-like molecules	Fatty Acyls	Eicosanoids	-	HMDB0013041	-	-	-	-
Com_18322_neg	Paeoniflorin	--	C23 H28 O11	5.445	479.162	439433	1.33147e+06	637476	1.10519e+06	300466	353625	389055	342742	344443	Lipids and lipid-like molecules	Prenol lipids	Terpene glycosides	-	HMDB0256075	-	-	-	-
Com_18327_neg	PG 2:0_23:0	--	C31 H61 O10 P	10.124	623.394	3.432e+06	1.60558e+06	2.40909e+06	4.50225e+06	1.77844e+06	2.95788e+06	2.6986e+06	2.38652e+06	2.59173e+06	--	--	--	--	--	-	-	-	-
Com_18332_neg	PG 2:0_8:0	--	C16 H31 O10 P	6.726	413.164	3.50812e+06	838270	866799	801594	763412	835508	1.033e+06	956918	1.04486e+06	--	--	--	--	--	-	-	-	-
Com_18376_neg	DGDG O-22:1_8:0	--	C45 H84 O14	5.612	907.589	511679	866792	835376	721134	730502	678774	619227	590975	616290	--	--	--	--	--	-	-	-	-
Com_18393_neg	PI 2:0_19:2	--	C30 H53 O13 P	6.103	651.323	649142	580582	671445	728517	660709	637935	584178	541311	545356	--	--	--	--	--	-	-	-	-
Com_18458_neg	MGDG O-28:6_18:1	--	C55 H94 O9	10.685	957.714	96051.2	1.27301e+06	1.27245e+06	1.51993e+06	528816	189744	993899	974914	983562	--	--	--	--	--	-	-	-	-
Com_18468_neg	Phenyl-beta-glucopyranoside	--	C12 H16 O6	6.725	511.185	1.7184e+06	438055	372756	382725	339336	420318	358285	380893	361298	--	--	--	--	--	-	-	-	-
Com_18567_neg	Pyridoxal-5'-phosphate	--	C8 H10 N O6 P	2.45	246.018	4.80724e+06	8.74217e+06	3.23716e+06	7.61147e+06	6.63623e+06	4.85808e+06	2.69768e+06	2.51929e+06	2.18782e+06	Organoheterocyclic compounds	Pyridines and derivatives	Pyridine carboxaldehydes	54-47-7	HMDB0001491	C00018	ko01100//Metabolic pathways;ko00730//Thiamine metabolism;ko00750//Vitamin B6 metabolism	Global and overview maps;Metabolism of cofactors and vitamins	Metabolism
Com_18616_neg	DGDG 16:0_22:3	--	C53 H94 O15	10.471	1015.64	1.07413e+06	1.46486e+06	1.55372e+06	1.76224e+06	1.16197e+06	931402	1.79066e+06	1.6213e+06	1.37376e+06	--	--	--	--	--	-	-	-	-
Com_18888_neg	LPS 7:0	--	C13 H26 N O9 P	3.464	370.124	5.1876e+06	3.06104e+06	852397	2.8663e+06	3.44654e+06	3.22323e+06	4.13161e+06	4.26454e+06	4.37778e+06	--	--	--	--	--	-	-	-	-
Com_18897_neg	Docosahexanoic acid	--	C22 H32 O2	5.776	327.236	259576	1.02582e+06	1.51079e+06	1.65467e+06	1.48395e+06	536390	1.70984e+06	1.914e+06	1.28959e+06	--	--	--	--	--	-	-	-	-
Com_19053_neg	NAGlySer 18:3/13:1	--	C36 H60 N2 O7	9.166	631.424	2.34251e+07	1.33083e+07	2.81415e+07	5.76517e+07	1.91197e+07	3.24311e+07	3.46801e+07	3.29892e+07	3.3421e+07	--	--	--	--	--	-	-	-	-
Com_19082_neg	PG 12:0_20:5	--	C38 H65 O10 P	10.067	711.415	1.33473e+06	3.11117e+06	2.51029e+06	1.99903e+06	2.82685e+06	1.55128e+06	2.57406e+06	2.55321e+06	2.60876e+06	--	--	--	--	--	-	-	-	-
Com_19222_neg	MGDG 2:0_22:3	--	C33 H56 O10	7.365	657.375	427236	2.00577e+06	839280	810509	771210	800554	646477	634904	644300	--	--	--	--	--	-	-	-	-
Com_19293_neg	Shikimic acid	--	C7 H10 O5	5.535	347.094	334606	2.54039e+06	2.97299e+06	2.09509e+06	4.14461e+06	1.9563e+06	1.5435e+06	1.44351e+06	1.71763e+06	Organic oxygen compounds	Organooxygen compounds	Alcohols and polyols	138-59-0	HMDB0003070	C00493	ko01100//Metabolic pathways;ko01110//Biosynthesis of secondary metabolites;ko01060//Biosynthesis of plant secondary metabolites;ko01230//Biosynthesis of amino acids;ko01063//Biosynthesis of alkaloids derived from shikimate pathway;ko01061//Biosynthesis of phenylpropanoids;ko01070//Biosynthesis of plant hormones;ko00999//Biosynthesis of various plant secondary metabolites;ko00400//Phenylalanine, t…	Amino acid metabolism;Biosynthesis of other secondary metabolites;Chemical structure transformation maps;Global and overview maps	Metabolism
Com_19329_neg	NAGlySer 13:1/17:2	--	C35 H60 N2 O7	9.161	619.423	1.37699e+07	1.35816e+07	2.71514e+07	5.57442e+07	1.97852e+07	2.62742e+07	2.114e+07	1.98098e+07	2.01106e+07	--	--	--	--	--	-	-	-	-
Com_19370_neg	PC O-16:4_2:0	--	C26 H46 N O7 P	7.719	560.309	485992	778103	940574	725198	904028	781816	532066	575000	735923	--	--	--	--	--	-	-	-	-
Com_19416_neg	Uridine 5'-monophosphate	--	C9 H13 N2 O9 P	6.103	323.031	277679	244995	272605	279160	245897	314841	236336	236143	243933	Nucleosides, nucleotides, and analogues	Pyrimidine nucleotides	Pyrimidine ribonucleotides	58-97-9	HMDB0000288	C00105	ko01100//Metabolic pathways;ko00240//Pyrimidine metabolism	Global and overview maps;Nucleotide metabolism	Metabolism
Com_19523_neg	--	Vitamin B2	C17 H20 N4 O6	4.758	375.131	890726	407734	578442	1.54019e+06	820500	913728	842328	645917	719989	Organoheterocyclic compounds	Pteridines and derivatives	Alloxazines and isoalloxazines	83-88-5	HMDB0000244	C00255	ko01100//Metabolic pathways;ko01110//Biosynthesis of secondary metabolites;ko02010//ABC transporters;ko00740//Riboflavin metabolism	Global and overview maps;Membrane transport;Metabolism of cofactors and vitamins	Environmental Information Processing;Metabolism
Com_19561_neg	LPG O-19:0	--	C25 H53 O8 P	6.776	511.341	859487	2.98384e+06	2.36049e+06	2.73986e+06	2.21536e+06	2.45148e+06	1.95504e+06	1.96843e+06	1.82026e+06	--	--	--	--	--	-	-	-	-
Com_19567_neg	LPG O-14:1	--	C20 H41 O8 P	5.432	439.245	274992	195338	195716	277653	188028	201634	423368	468833	470595	--	--	--	--	--	-	-	-	-
Com_19708_neg	S-Lactoylglutathione	--	C13 H21 N3 O8 S	2.637	378.096	483761	586916	545429	920041	506776	665029	1.28144e+06	1.35728e+06	1.29691e+06	Organic acids and derivatives	Carboxylic acids and derivatives	Amino acids, peptides, and analogues	25138-66-3	HMDB0001066	C03451	ko01100//Metabolic pathways;ko00620//Pyruvate metabolism	Carbohydrate metabolism;Global and overview maps	Metabolism
Com_19716_neg	Cer 8:1;2O/18:5	--	C26 H41 N O3	7.994	460.308	574326	241631	331609	525232	313926	322623	593115	441959	553450	--	--	--	--	--	-	-	-	-
Com_19782_neg	NAGlySer 18:2/17:2	--	C40 H68 N2 O7	10.062	687.498	119598	296239	253703	273778	240182	123931	233774	177041	223871	--	--	--	--	--	-	-	-	-
Com_19787_neg	MGDG 2:0_18:2	--	C29 H50 O10	6.649	617.366	518770	765769	1.59649e+06	550641	818624	809574	1.46577e+06	1.44134e+06	1.43832e+06	--	--	--	--	--	-	-	-	-
Com_19833_neg	DGDG O-18:3_2:0	--	C35 H60 O14	7.528	763.401	571432	1.10223e+06	1.20133e+06	961569	1.24062e+06	1.18574e+06	811688	872869	805098	--	--	--	--	--	-	-	-	-
Com_20151_neg	PE O-9:0_2:0	--	C16 H34 N O7 P	6.847	382.201	513397	1.7814e+06	1.4329e+06	1.77362e+06	1.36398e+06	1.38613e+06	1.1678e+06	1.13269e+06	1.0873e+06	--	--	--	--	--	-	-	-	-
Com_20166_neg	--	Quinolinic acid	C7 H5 N O4	1.871	166.014	598296	2.1356e+07	2.59686e+06	1.71027e+06	447577	1.02343e+06	2.59899e+06	3.13123e+06	3.17403e+06	Organoheterocyclic compounds	Pyridines and derivatives	Pyridinecarboxylic acids and derivatives	89-00-9	HMDB0000232	C03722	ko01100//Metabolic pathways;ko01060//Biosynthesis of plant secondary metabolites;ko00380//Tryptophan metabolism;ko01064//Biosynthesis of alkaloids derived from ornithine, lysine and nicotinic acid;ko00760//Nicotinate and nicotinamide metabolism;ko00410//beta-Alanine metabolism	Amino acid metabolism;Chemical structure transformation maps;Global and overview maps;Metabolism of cofactors and vitamins;Metabolism of other amino acids	Metabolism
Com_20353_neg	PA 2:0_4:0	--	C9 H17 O8 P	1.798	283.056	2.70388e+06	631574	1.17296e+06	2.0346e+06	1.45377e+06	1.82378e+06	592315	1.03224e+06	1.23212e+06	--	--	--	--	--	-	-	-	-
Com_20411_neg	LPA 14:0	--	C17 H35 O7 P	6.005	381.211	1.14009e+06	444517	471245	878667	509202	599340	708580	904446	1.05099e+06	--	--	--	--	--	-	-	-	-
Com_20502_neg	PG 10:0_17:1	--	C33 H63 O10 P	8.378	649.398	735330	3.96266e+06	1.03007e+07	2.29578e+07	1.18251e+07	1.14135e+07	6.99881e+06	7.02923e+06	7.24051e+06	--	--	--	--	--	-	-	-	-
Com_20509_neg	LPA 15:0	--	C18 H37 O7 P	4.921	174.103	348288	520711	409423	295279	539451	361541	329530	282699	319414	--	--	--	--	--	-	-	-	-
Com_20544_neg	MGDG 6:0_18:5	--	C33 H52 O10	8.12	667.374	992022	1.24328e+06	885179	608515	713275	969891	647254	519767	832335	--	--	--	--	--	-	-	-	-
Com_20547_neg	N-{6-[4-(tert-butyl)phenoxy]-3-pyridinyl}-4-(trifluoromethyl)benzamide	--	C23 H21 F3 N2 O2	8.812	413.153	7.61203e+06	300774	278523	263676	282265	817995	563569	441279	319152	--	--	--	--	--	-	-	-	-
Com_20945_neg	2-Chloro-N6-cyclopentyladenosine	--	C15 H20 Cl N5 O4	2.179	368.108	500975	1.2372e+06	430739	921538	585071	894459	897494	726597	852109	Nucleosides, nucleotides, and analogues	Purine nucleosides	HASH(0x1eb4a58)	-	HMDB0245059	-	-	-	-
Com_21120_neg	Riluzole	--	C8 H5 F3 N2 O S	2.02	232.999	525935	425655	490488	337862	346240	329252	548299	522515	697603	Organoheterocyclic compounds	Benzothiazoles	HASH(0x1f02518)	1744-22-5	HMDB0014878	-	-	-	-
Com_21149_neg	PG 2:0_7:0	--	C15 H29 O10 P	2.327	399.139	585023	1.20311e+06	1.58007e+06	2.36221e+06	1.25359e+06	1.39964e+06	1.7179e+06	1.8687e+06	1.71492e+06	--	--	--	--	--	-	-	-	-
Com_21239_neg	LPC 16:0	--	C24 H50 N O7 P	9.606	540.332	222292	2.74411e+06	534309	162144	201684	183229	208946	222712	204074	--	--	--	--	--	-	-	-	-
Com_21365_neg	PA 16:3_18:3	--	C37 H61 O8 P	10.469	663.415	984612	1.14586e+06	1.17663e+06	1.29862e+06	893692	783832	1.21851e+06	1.27633e+06	1.24988e+06	--	--	--	--	--	-	-	-	-
Com_21440_neg	--	Dibutyl sebacate	C18 H34 O4	10.689	313.239	1.85556e+06	3.85055e+06	1.4444e+06	3.86609e+06	944064	1.10916e+06	1.73758e+06	1.61378e+06	1.73461e+06	Lipids and lipid-like molecules	Fatty Acyls	Fatty acid esters	109-43-3	HMDB0041220	-	-	-	-
Com_21558_neg	Parecoxib	--	C19 H18 N2 O4 S	2.674	369.092	599275	602859	1.14422e+06	1.18304e+06	1.18923e+06	1.05745e+06	541295	307307	465077	Benzenoids	Benzene and substituted derivatives	Benzenesulfonamides	-	HMDB0257987	-	-	-	-
Com_21562_neg	Deoxycytidine	--	C9 H13 N3 O4	2.002	180.078	1.0359e+06	861237	701668	692284	419530	588663	689929	655691	494588	Nucleosides, nucleotides, and analogues	Pyrimidine nucleosides	Pyrimidine 2'-deoxyribonucleosides	-	HMDB0250725	C00881	ko01100//Metabolic pathways;ko02010//ABC transporters;ko00240//Pyrimidine metabolism	Global and overview maps;Membrane transport;Nucleotide metabolism	Environmental Information Processing;Metabolism
Com_21582_neg	Tenofovir	--	C9 H14 N5 O4 P	1.469	286.07	1.01262e+06	1.51945e+06	1.0292e+06	523276	665471	1.49538e+06	1.33046e+06	1.29743e+06	1.07407e+06	Organoheterocyclic compounds	Imidazopyrimidines	Purines and purine derivatives	-	HMDB0247572	-	-	-	-
Com_21617_neg	Ribose-5-phosphate	--	C5 H11 O8 P	5.493	229.016	346622	295687	262250	301326	250268	269483	663049	813890	502281	Organic oxygen compounds	Organooxygen compounds	Carbohydrates and carbohydrate conjugates	-	HMDB0257215	-	-	-	-
Com_21644_neg	MGDG 22:1_18:2	--	C49 H88 O10	10.072	895.636	131939	1.44444e+06	1.2516e+06	1.23495e+06	993260	201978	676903	822452	970548	--	--	--	--	--	-	-	-	-
Com_21662_neg	2-Methylbutyl beta-D-glucopyranoside	--	C11 H22 O6	9.596	295.138	1.25414e+07	2.09273e+06	1.02147e+06	676528	411145	3.99816e+06	4.0271e+06	4.2415e+06	3.70433e+06	--	--	--	--	--	-	-	-	-
Com_21666_neg	Esculin	--	C15 H16 O9	4.544	339.07	776985	647210	553861	637259	622146	783757	844634	1.12186e+06	1.18046e+06	Phenylpropanoids and polyketides	Coumarins and derivatives	Coumarin glycosides	531-75-9	HMDB0030820	-	-	-	-
Com_21693_neg	2-cyano-N-(3-oxo-1,3-dihydro-2-benzofuran-5-yl)benzenesulfonamide	--	C15 H10 N2 O4 S	2.307	359.032	377881	345508	308117	300972	358500	325924	361967	369957	375593	--	--	--	--	--	-	-	-	-
Com_21756_neg	Neoglucobrassicin	--	C17 H22 N2 O10 S2	5.77	477.06	333087	342437	335622	388630	306362	373111	362787	344234	402400	Organic oxygen compounds	Organooxygen compounds	Carbohydrates and carbohydrate conjugates	5187-84-8	HMDB0038384	-	-	-	-
Com_21938_neg	4-fluoro-N-[4-(4-methylpiperazino)phenyl]benzenesulfonamide	--	C17 H20 F N3 O2 S	4.651	366.13	2.04692e+06	339310	987988	1.42457e+06	1.44388e+06	1.72882e+06	1.10219e+06	1.44598e+06	1.29351e+06	--	--	--	--	--	-	-	-	-
Com_22020_neg	--	XMP	C10 H13 N4 O9 P	2.094	363.034	2.13002e+06	370196	296960	256677	336117	318212	308607	318328	300703	Nucleosides, nucleotides, and analogues	Purine nucleotides	Purine ribonucleotides	523-98-8	HMDB0001554	C00655	ko01100//Metabolic pathways;ko01110//Biosynthesis of secondary metabolites;ko01060//Biosynthesis of plant secondary metabolites;ko00230//Purine metabolism;ko01065//Biosynthesis of alkaloids derived from histidine and purine	Chemical structure transformation maps;Global and overview maps;Nucleotide metabolism	Metabolism
Com_22073_neg	--	Cytidine 5'-Monophosphate-N-Acetylneuraminic Acid	C20 H31 N4 O16 P	4.779	613.142	321875	664185	190320	229769	358451	230354	1.42051e+06	1.5881e+06	1.56811e+06	Nucleosides, nucleotides, and analogues	Pyrimidine nucleotides	Pyrimidine nucleotide sugars	3063-71-6	HMDB0001176	C00128	ko01100//Metabolic pathways;ko00520//Amino sugar and nucleotide sugar metabolism	Carbohydrate metabolism;Global and overview maps	Metabolism
Com_22161_neg	3'-O-Methylinosine	--	C11 H14 N4 O5	2.148	281.089	4.37145e+06	2.6153e+06	3.08501e+06	4.38202e+06	6.60782e+06	3.95052e+06	3.34959e+06	2.96483e+06	3.1953e+06	--	--	--	--	--	-	-	-	-
Com_22222_neg	--	CDP	C9 H15 N3 O11 P2	5.698	402.009	1.55027e+06	474764	566825	667225	579164	574947	409325	438713	376564	Organoheterocyclic compounds	Benzodiazepines	1,4-benzodiazepines	58-25-3	HMDB0014618	C00112	ko01100//Metabolic pathways;ko00240//Pyrimidine metabolism	Global and overview maps;Nucleotide metabolism	Metabolism
Com_22261_neg	--	ADP-ribose	C15 H23 N5 O14 P2	1.168	558.062	135906	111454	562348	192675	488470	118569	116582	190650	203220	Nucleosides, nucleotides, and analogues	Purine nucleotides	Purine nucleotide sugars	20762-30-5	HMDB0001178	C00301	ko01100//Metabolic pathways;ko00230//Purine metabolism	Global and overview maps;Nucleotide metabolism	Metabolism
Com_22265_neg	1a,1b-Dihomo prostaglandin F2α	--	C22 H38 O5	11.011	363.252	114384	1.57123e+06	667966	1.47133e+06	708438	175022	674869	421882	517219	--	--	--	--	--	-	-	-	-
Com_22345_neg	N-gamma-Acetyl-N-2-formyl-5-methoxykynurenamine	--	C13 H16 N2 O4	2	281.115	1.83323e+06	313308	246756	269334	337862	304526	276014	281969	255854	--	--	--	--	--	-	-	-	-
Com_22579_neg	LPA 4:0	--	C7 H15 O7 P	4.908	205.071	1.54502e+06	1.37138e+06	1.69004e+06	1.62058e+06	1.14746e+06	1.9708e+06	2.02357e+06	2.25258e+06	2.02073e+06	--	--	--	--	--	-	-	-	-
Com_22730_neg	MLCL 16:2_18:2_30:4	--	C73 H128 O16 P2	10.073	1321.87	161719	1.64166e+06	1.23672e+06	1.16825e+06	1.11916e+06	445510	1.31452e+06	1.293e+06	1.42851e+06	--	--	--	--	--	-	-	-	-
Com_22748_neg	Myristic acid	--	C14 H28 O2	9.529	227.202	587551	856927	906369	1.22768e+06	693322	469651	762502	711864	717293	Lipids and lipid-like molecules	Fatty Acyls	Fatty acids and conjugates	544-63-8	HMDB0000806	C06424	ko01100//Metabolic pathways;ko00061//Fatty acid biosynthesis	Global and overview maps;Lipid metabolism	Metabolism
Com_22790_neg	LNAPE 2:0/N-20:3	--	C27 H48 N O8 P	9.541	544.314	544002	514418	1.09559e+06	1.7888e+06	301679	360354	965363	947942	951660	--	--	--	--	--	-	-	-	-
Com_22867_neg	3-Hydroxykynurenine	--	C10 H12 N2 O4	4.138	223.072	4.1412e+06	2.91354e+06	2.32743e+06	3.53059e+06	3.07722e+06	3.3068e+06	3.11075e+06	3.1873e+06	3.04288e+06	Organic oxygen compounds	Organooxygen compounds	Carbonyl compounds	484-78-6	HMDB0000732	-	-	-	-
Com_22925_neg	Cer 15:2;2O/7:0	--	C22 H41 N O3	7.622	426.323	206368	462959	632537	440899	558737	510273	339913	328320	327392	--	--	--	--	--	-	-	-	-
Com_22986_neg	MGDG 13:1_18:2	--	C40 H70 O10	10.062	755.487	123179	305110	261300	281976	247373	127642	240774	182342	230575	--	--	--	--	--	-	-	-	-
Com_22994_neg	LPS 3:0	--	C9 H18 N O9 P	1.464	276.109	1.65042e+06	1.05295e+06	985050	1.07438e+06	1.10588e+06	1.13936e+06	1.66818e+06	1.29428e+06	1.21961e+06	--	--	--	--	--	-	-	-	-
Com_23023_neg	MGDG O-18:3_2:0	--	C29 H50 O9	8.628	601.353	160251	121338	119188	127706	121556	111827	168793	135541	163734	--	--	--	--	--	-	-	-	-
Com_23062_neg	Salicin	--	C13 H18 O7	5.355	285.099	1.07195e+06	2.52711e+06	1.24545e+06	1.11471e+06	1.42632e+06	1.18982e+06	1.43704e+06	1.26008e+06	969493	Organic oxygen compounds	Organooxygen compounds	Carbohydrates and carbohydrate conjugates	138-52-3	HMDB0003546	C01451	ko01061//Biosynthesis of phenylpropanoids;ko00010//Glycolysis / Gluconeogenesis	Carbohydrate metabolism;Chemical structure transformation maps	Metabolism
Com_23143_neg	Arachidic acid	--	C20 H40 O2	9.952	311.296	631683	830241	1.01414e+06	581672	2.30994e+06	596030	692813	1.18502e+06	963244	Lipids and lipid-like molecules	Fatty Acyls	Fatty acids and conjugates	506-30-9	HMDB0002212	C06425	ko01040//Biosynthesis of unsaturated fatty acids	Lipid metabolism	Metabolism
Com_23173_neg	FAHFA 18:0/2:0	--	C20 H38 O4	8.161	341.27	692949	702119	696860	963838	622078	628292	1.21167e+06	1.31342e+06	1.0654e+06	--	--	--	--	--	-	-	-	-
Com_23301_neg	--	Adenylyl Sulfate	C10 H14 N5 O10 P S	1.169	426.014	197198	743588	1.96158e+06	665669	1.25129e+06	663846	435773	483365	443009	Nucleosides, nucleotides, and analogues	Purine nucleotides	Purine ribonucleotides	485-84-7	HMDB0001003	C00224	ko01100//Metabolic pathways;ko01110//Biosynthesis of secondary metabolites;ko01120//Microbial metabolism in diverse environments;ko00230//Purine metabolism;ko00920//Sulfur metabolism;ko00261//Monobactam biosynthesis	Biosynthesis of other secondary metabolites;Energy metabolism;Global and overview maps;Nucleotide metabolism	Metabolism
Com_23325_neg	NAGlySer 18:3/14:1	--	C37 H62 N2 O7	9.455	645.438	1.97634e+06	1.22875e+06	1.74119e+06	8.79149e+06	921867	1.84756e+06	4.36111e+06	3.65329e+06	6.2294e+06	--	--	--	--	--	-	-	-	-
Com_23335_neg	PE-Cer 13:2;2O/20:3	--	C35 H63 N2 O6 P	8.218	637.433	1.96262e+06	5.7916e+06	1.06161e+07	2.15693e+07	8.56233e+06	1.08345e+07	8.15731e+06	7.35954e+06	7.61112e+06	--	--	--	--	--	-	-	-	-
Com_23346_neg	Morphine-3-glucuronide	--	C23 H27 N O9	3.942	460.169	4.58718e+06	1.55296e+06	1.1925e+06	1.03211e+06	1.27331e+06	1.60924e+06	820411	856284	993173	Alkaloids and derivatives	Morphinans	HASH(0x1d9dd08)	20290-09-9	HMDB0041936	-	-	-	-
Com_23366_neg	Ursolic acid	--	C30 H48 O3	10.455	455.354	555198	756934	800211	2.66224e+06	1.05976e+06	647432	1.58938e+06	1.14894e+06	1.13074e+06	Lipids and lipid-like molecules	Prenol lipids	Triterpenoids	77-52-1	HMDB0002395	-	-	-	-
Com_23482_neg	LPE O-6:0	--	C11 H26 N O6 P	3.374	298.141	8.74668e+06	1.10962e+07	7.18211e+06	1.06983e+07	7.13126e+06	1.35615e+07	1.4334e+07	1.507e+07	1.43421e+07	--	--	--	--	--	-	-	-	-
Com_23493_neg	2,4-dichloro-N-{2-[(2-furylmethyl)amino]-1-methyl-2-oxoethyl}benzamide	--	C15 H14 Cl2 N2 O3	3.636	375.007	6.93403e+06	5.79064e+06	5.42372e+06	4.78759e+06	6.22284e+06	5.22434e+06	5.79344e+06	6.76351e+06	6.6459e+06	--	--	--	--	--	-	-	-	-
Com_23498_neg	Erucic acid	--	C22 H42 O2	10.405	337.312	1.69284e+06	1.95479e+06	2.09368e+06	1.28418e+06	2.88283e+06	1.83284e+06	2.26949e+06	1.91846e+06	2.12082e+06	Lipids and lipid-like molecules	Fatty Acyls	Fatty acids and conjugates	112-86-7	HMDB0002068	C08316	ko01040//Biosynthesis of unsaturated fatty acids	Lipid metabolism	Metabolism
Com_23563_neg	FAHFA 4:0/26:4	--	C30 H50 O4	9.905	473.365	121070	172889	274207	1.07797e+06	168618	152877	273825	337571	271493	--	--	--	--	--	-	-	-	-
Com_23598_neg	LPE 20:2	--	C25 H48 N O7 P	8.948	504.311	1.96259e+06	162756	223891	1.7794e+06	156729	293001	157349	157948	161928	--	--	--	--	--	-	-	-	-
Com_23964_neg	Taxifolin	--	C15 H12 O7	5.455	303.051	926430	243229	243699	271350	234126	268757	306532	479173	347982	Phenylpropanoids and polyketides	Flavonoids	Flavans	-	HMDB0303943	C01617	ko01100//Metabolic pathways;ko01110//Biosynthesis of secondary metabolites;ko01061//Biosynthesis of phenylpropanoids	Chemical structure transformation maps;Global and overview maps	Metabolism
Com_23968_neg	PG 3:0_9:0	--	C18 H35 O10 P	8.258	441.182	8.2371e+06	1.30392e+06	2.70081e+06	2.53446e+06	2.65195e+06	4.28339e+06	2.75807e+06	3.23575e+06	3.03139e+06	--	--	--	--	--	-	-	-	-
Com_24016_neg	PE-Cer 12:1;2O/19:0	--	C33 H67 N2 O6 P	7.839	617.465	1.99824e+06	2.50268e+06	2.66021e+06	2.51984e+06	2.28832e+06	2.03062e+06	2.32779e+06	2.09836e+06	2.12255e+06	--	--	--	--	--	-	-	-	-
Com_24062_neg	Glucose-6-phosphate	--	C6 H13 O9 P	5.252	259.024	959982	1.10946e+06	350525	729762	1.37271e+06	823872	1.05499e+06	1.09414e+06	614355	Organic oxygen compounds	Organooxygen compounds	Carbohydrates and carbohydrate conjugates	56-73-5	HMDB0001401	C00092	ko01100//Metabolic pathways;ko01110//Biosynthesis of secondary metabolites;ko01062//Biosynthesis of terpenoids and steroids;ko00500//Starch and sucrose metabolism;ko00562//Inositol phosphate metabolism	Carbohydrate metabolism;Chemical structure transformation maps;Global and overview maps	Metabolism
Com_24072_neg	Xanthohumol	--	C21 H22 O5	4.696	399.139	1.05369e+06	1.53819e+06	605836	1.39673e+06	1.16698e+06	1.17684e+06	983592	770406	692323	Phenylpropanoids and polyketides	Linear 1,3-diarylpropanoids	Chalcones and dihydrochalcones	6754-58-1	HMDB0037479	-	-	-	-
Com_24105_neg	Cer 13:2;2O/7:0	--	C20 H37 N O3	5.769	384.277	260128	1.05978e+06	1.2374e+06	1.31328e+06	287804	919106	567763	672481	571063	--	--	--	--	--	-	-	-	-
Com_24106_neg	--	Adenylocuccinic Acid	C14 H18 N5 O11 P	2.523	462.068	777381	1.15107e+06	564314	572247	811799	645181	631248	779377	1.02592e+06	--	--	--	--	--	-	-	-	-
Com_24161_neg	PA 16:0_15:1	--	C34 H65 O8 P	9.681	631.422	8.22419e+06	7.09418e+06	1.45992e+07	3.71864e+07	1.22262e+07	1.67984e+07	2.14394e+07	17887752	1.97882e+07	--	--	--	--	--	-	-	-	-
Com_24193_neg	FAHFA 2:0/22:4	--	C24 H38 O4	8.531	389.271	284865	135237	125629	119152	130063	118299	125509	126989	137026	--	--	--	--	--	-	-	-	-
Com_24197_neg	HBMP 18:1_18:5_18:3	--	C60 H99 O11 P	10.683	1025.7	107760	1.0298e+06	967830	1.01352e+06	424286	232600	768540	851623	817621	--	--	--	--	--	-	-	-	-
Com_24269_neg	5-[(Benzoyloxy)methyl]-4,5,6-trihydroxy-2-cyclohexen-1-yl benzoate	--	C21 H20 O7	3.259	383.107	1.46685e+06	3.57865e+06	3.44122e+06	2.5588e+06	2.37406e+06	2.50972e+06	4.32901e+06	3.24805e+06	3.24979e+06	--	--	--	--	--	-	-	-	-
Com_24322_neg	(+/-)9(10)-EpOME	--	C18 H32 O3	7.823	341.233	3.50319e+07	4.19645e+07	6.4286e+07	2.19684e+07	4.97862e+07	4.59851e+07	3.30487e+07	3.80903e+07	4.07913e+07	--	--	--	--	--	-	-	-	-
Com_24434_neg	--	5-Hydroxylysine	C6 H14 N2 O3	1.159	161.093	596889	222913	249670	645521	276508	393597	231165	304182	272473	Organic acids and derivatives	Carboxylic acids and derivatives	Amino acids, peptides, and analogues	-	HMDB0245508	-	-	-	-
Com_24472_neg	FAHFA 2:0/17:2	--	C19 H32 O4	8.551	323.223	693202	2.31083e+06	9.27415e+06	3.1579e+06	7.75854e+06	2.3487e+06	1.70416e+06	1.61183e+06	1.87411e+06	--	--	--	--	--	-	-	-	-
Com_24485_neg	--	23-Norcholic acid	C23 H38 O5	8.955	393.263	571576	690984	1.23011e+06	1.61497e+06	827901	681406	1.20828e+06	998256	899102	--	--	--	--	--	-	-	-	-
Com_24559_neg	SMGDG O-13:1_6:0	--	C28 H52 O12 S	4.366	611.318	426072	294021	259558	1.42345e+06	326611	636903	738358	1.31073e+06	1.5929e+06	--	--	--	--	--	-	-	-	-
Com_24585_neg	6-Phosphogluconic acid	--	C6 H13 O10 P	1.657	275.018	3.49477e+06	407568	184973	450668	216023	752994	1.42791e+06	1.03074e+06	769848	Organic oxygen compounds	Organooxygen compounds	Carbohydrates and carbohydrate conjugates	921-62-0	HMDB0001316	C00345	ko01100//Metabolic pathways;ko01110//Biosynthesis of secondary metabolites;ko01120//Microbial metabolism in diverse environments;ko01200//Carbon metabolism;ko00030//Pentose phosphate pathway	Carbohydrate metabolism;Global and overview maps	Metabolism
Com_24737_neg	ADGGA 18:2_12:0_16:2	--	C55 H94 O12	10.073	945.649	214894	1.6042e+06	1.01937e+06	764324	1.02073e+06	267599	1.61269e+06	1.00344e+06	988068	--	--	--	--	--	-	-	-	-
Com_24772_neg	LPE 10:0	--	C15 H32 N O7 P	2.878	368.183	174791	225284	103096	1.10942e+06	128154	1.93155e+06	174570	255138	166000	--	--	--	--	--	-	-	-	-
Com_24888_neg	N-{2-[(4-methylphenyl)thio]pyridin-3-yl}-2-phenylacetamide	--	C20 H18 N2 O S	3.177	333.112	2.4471e+06	2.55661e+06	2.28411e+06	2.55737e+06	2.26983e+06	2.36043e+06	2.47313e+06	2.56399e+06	2.54221e+06	--	--	--	--	--	-	-	-	-
Com_24912_neg	PE-Cer 14:3;2O/18:1;O	--	C34 H63 N2 O7 P	10.386	641.441	423514	198426	185573	1.73029e+06	197849	470421	286135	192747	197220	--	--	--	--	--	-	-	-	-
Com_24976_neg	--	Ribulose-5-phosphate	C5 H11 O8 P	4.671	229.012	447288	2.72432e+06	1.09156e+06	1.43215e+06	1.58854e+06	1.47609e+06	875121	1.03947e+06	1.13715e+06	--	--	--	--	--	-	-	-	-
Com_25244_neg	--	6-phospho-D-glucono-1,5-lactone	C6 H11 O9 P	5.159	257.007	1.54251e+06	1.18735e+06	1.30226e+06	656000	1.35089e+06	505730	1.72503e+06	1.32576e+06	1.24771e+06	Organic oxygen compounds	Organooxygen compounds	Carbohydrates and carbohydrate conjugates	-	HMDB0062628	C01236	ko01100//Metabolic pathways;ko01110//Biosynthesis of secondary metabolites;ko01120//Microbial metabolism in diverse environments;ko01200//Carbon metabolism;ko00030//Pentose phosphate pathway	Carbohydrate metabolism;Global and overview maps	Metabolism
Com_25445_neg	LPI 7:0	--	C16 H31 O12 P	1.875	445.157	5.94711e+06	844262	614783	808293	703625	1.29875e+06	795775	990186	746307	--	--	--	--	--	-	-	-	-
Com_25512_neg	LNAPE 2:0/N-10:0	--	C17 H34 N O8 P	6.232	410.203	606346	846849	966291	964554	978454	764086	1.49703e+06	1.03893e+06	975597	--	--	--	--	--	-	-	-	-
Com_25707_neg	MGDG 4:0_7:0	--	C20 H36 O10	4.726	495.245	114671	727079	399645	607955	1.27877e+06	978253	501059	557026	804318	--	--	--	--	--	-	-	-	-
Com_25708_neg	PA 2:0_26:4	--	C31 H53 O8 P	7.965	583.343	2.73169e+06	482388	661548	706357	626271	585573	735851	687001	650271	--	--	--	--	--	-	-	-	-
Com_25743_neg	--	5'-Adenylic acid	C10 H14 N5 O7 P	1.84	346.056	257923	768501	173041	166284	173460	167722	198450	206617	203317	Organic oxygen compounds	Organooxygen compounds	Carbohydrates and carbohydrate conjugates	130-49-4	HMDB0011617	C00020	ko01100//Metabolic pathways;ko01110//Biosynthesis of secondary metabolites;ko01060//Biosynthesis of plant secondary metabolites;ko00230//Purine metabolism;ko01070//Biosynthesis of plant hormones;ko01065//Biosynthesis of alkaloids derived from histidine and purine	Chemical structure transformation maps;Global and overview maps;Nucleotide metabolism	Metabolism
Com_25819_neg	--	J147	C18 H17 F3 N2 O2	5.655	174.056	831247	700991	1.03652e+06	830379	1.09269e+06	650771	985611	1.01037e+06	1.00095e+06	--	--	--	--	--	-	-	-	-
Com_25909_neg	PI O-22:5_21:0	--	C52 H93 O12 P	8.505	939.621	1.29018e+06	130047	113717	114580	125072	131901	120693	122116	131767	--	--	--	--	--	-	-	-	-
Com_25939_neg	Glutathione (reduced)	--	C10 H17 N3 O6 S	1.493	306.077	3.26238e+06	2.57763e+06	1.57307e+06	1.98449e+06	2.30044e+06	1.52221e+06	2.56467e+06	2.63953e+06	2.40363e+06	--	--	--	--	--	-	-	-	-
Com_26000_neg	--	5-Methyluridine	C10 H14 N2 O6	5.391	257.078	2.03404e+06	1.09128e+06	293616	338305	561892	283806	958526	918474	868611	Nucleosides, nucleotides, and analogues	Pyrimidine nucleosides	HASH(0x51f9810)	1463-10-1	HMDB0000884	-	-	-	-
Com_26270_neg	Piceid	--	C20 H22 O8	2.539	389.132	3.58184e+06	3.10429e+06	2.35126e+06	2.37845e+06	2.44517e+06	2.4989e+06	2.55964e+06	2.41071e+06	2.50743e+06	Phenylpropanoids and polyketides	Stilbenes	Stilbene glycosides	27208-80-6	HMDB0030564	-	-	-	-
Com_26347_neg	Cer 10:1;2O/7:0	--	C17 H33 N O3	7.657	358.261	250267	550018	664809	480930	633314	597795	401738	381239	374635	--	--	--	--	--	-	-	-	-
Com_26717_neg	PA 2:0_15:0	--	C20 H39 O8 P	6.463	437.239	354758	396906	614393	365831	363644	360306	837515	799037	745206	--	--	--	--	--	-	-	-	-
Com_26774_neg	PG 3:0_3:0	--	C12 H23 O10 P	2.633	357.092	1.69554e+06	922984	997752	1.37614e+06	761726	1.61066e+06	1.43488e+06	1.49367e+06	1.49351e+06	--	--	--	--	--	-	-	-	-
Com_26876_neg	DGDG 4:0_4:0	--	C23 H40 O15	8.86	601.233	326032	112520	104513	97760.7	105297	144608	165181	129141	185369	--	--	--	--	--	-	-	-	-
Com_26923_neg	Isorhamnetin	--	C16 H12 O7	5.61	315.046	2.60266e+06	4.40895e+06	4.24915e+06	3.66806e+06	3.71571e+06	3.45259e+06	3.14971e+06	3.006e+06	3.13477e+06	Phenylpropanoids and polyketides	Flavonoids	Flavones	480-19-3	HMDB0002655	-	-	-	-
Com_26931_neg	Parabanic acid	--	C3 H2 N2 O3	9.765	112.998	782317	510013	160069	413821	535609	226827	602968	377204	470893	Organoheterocyclic compounds	Azolines	Imidazolines	120-89-8	HMDB0062802	-	-	-	-
Com_27028_neg	Gluconapin	--	C11 H19 N O9 S2	2.133	372.036	390361	297926	255668	208126	261907	263267	214403	242547	254096	Organic oxygen compounds	Organooxygen compounds	Carbohydrates and carbohydrate conjugates	19041-09-9	HMDB0038427	-	-	-	-
Com_27032_neg	--	Pyridoxine O-Glucoside	C14 H21 N O8	5.021	330.121	978711	322415	281679	279467	309262	293639	300803	356857	308904	--	--	--	--	--	-	-	-	-
Com_27093_neg	--	Dibenzoyl Thiamine	C26 H26 N4 O4 S	8.524	489.162	84955.9	298092	251476	268060	77225.5	151109	183865	189249	191507	--	--	--	--	--	-	-	-	-
Com_27432_neg	5-Hydroxymethyluridine	--	C10 H14 N2 O7	2.432	273.073	7.63026e+06	4.39133e+06	3.14237e+06	4.1e+06	3.04419e+06	3.6337e+06	3.99933e+06	3.9991e+06	3.84085e+06	--	--	--	--	--	-	-	-	-
Com_27514_neg	LPE 18:4	--	C23 H40 N O7 P	4.583	472.254	133528	112270	84627.1	102042	95488.9	104361	93709.4	105997	109401	--	--	--	--	--	-	-	-	-
Com_27622_neg	Cer 13:2;2O/5:0	--	C18 H33 N O3	8.143	310.239	666658	341701	286220	386136	236711	297368	288254	372653	239815	--	--	--	--	--	-	-	-	-
Com_27936_neg	8-Isoprostaglandin F1β	--	C20 H36 O5	11.327	337.239	1.392e+06	1.32666e+06	5.9275e+06	4.80264e+06	2.79732e+06	1.09025e+06	1.73421e+06	1.44172e+06	1.60227e+06	--	--	--	--	--	-	-	-	-
Com_28063_neg	--	Epinephrine bitartrate	C13 H19 N O9	5.114	332.1	295373	303472	225703	332211	219319	224638	252351	244919	259335	Benzenoids	Phenols	Benzenediols	51-43-4	HMDB0000068	C00788	ko01100//Metabolic pathways;ko00350//Tyrosine metabolism	Amino acid metabolism;Global and overview maps	Metabolism
Com_28354_neg	FAHFA 2:0/19:2	--	C21 H36 O4	9.021	351.254	568298	732739	883346	887130	628466	617695	966223	1.03497e+06	953917	--	--	--	--	--	-	-	-	-
Com_28360_neg	2-(2-oxo-2-{[2-(2-oxo-1-imidazolidinyl)ethyl]amino}ethoxy)acetic acid	--	C9 H15 N3 O5	4.224	244.094	1.68283e+06	911661	588677	1.70618e+06	948528	1.38248e+06	1.24343e+06	1.40757e+06	1.72947e+06	--	--	--	--	--	-	-	-	-
Com_28499_neg	PG 2:0_26:0	--	C34 H67 O10 P	8.198	665.428	1.46697e+06	1.64772e+06	5.14384e+06	9.53093e+06	3.52393e+06	8.82074e+06	6.76834e+06	6.33613e+06	6.30551e+06	--	--	--	--	--	-	-	-	-
Com_28513_neg	LPE O-2:0	--	C7 H18 N O6 P	6.182	242.08	282782	344562	388593	412636	440594	323342	300211	321115	312403	--	--	--	--	--	-	-	-	-
Com_28644_neg	Prostaglandin F2α	--	C20 H34 O5	7.954	371.244	8.27091e+06	703168	618181	848430	955609	1.20212e+06	1.22628e+06	1.35193e+06	882565	--	--	--	--	--	-	-	-	-
Com_28749_neg	LPE 9:0	--	C14 H30 N O7 P	4.67	354.168	409913	1.38999e+06	678862	1.65155e+06	940826	678232	761156	630664	563196	--	--	--	--	--	-	-	-	-
Com_28789_neg	4-Hydroxyhippuric acid	--	C9 H9 N O4	5.533	194.046	344216	702898	860873	441696	619203	386260	387746	588487	415551	Benzenoids	Benzene and substituted derivatives	Benzoic acids and derivatives	2482-25-9	HMDB0013678	-	-	-	-
Com_28803_neg	--	L-Ascorbate	C6 H8 O6	5.055	211.002	239432	209714	185045	457349	208666	207654	199710	222653	221434	Organoheterocyclic compounds	Dihydrofurans	Furanones	50-81-7	HMDB0000044	C00072	ko01100//Metabolic pathways;ko01110//Biosynthesis of secondary metabolites;ko01120//Microbial metabolism in diverse environments;ko00480//Glutathione metabolism;ko00053//Ascorbate and aldarate metabolism	Carbohydrate metabolism;Global and overview maps;Metabolism of other amino acids	Metabolism
Com_28922_neg	4-(octyloxy)benzoic acid	--	C15 H22 O3	11.253	249.153	138235	755979	124776	98638.8	128014	116261	127734	127324	135583	--	--	--	--	--	-	-	-	-
Com_28968_neg	--	Quinine	C20 H24 N2 O2	5.754	323.178	411456	444729	408107	1.13553e+06	413637	533356	463109	456168	451635	Alkaloids and derivatives	Cinchona alkaloids	HASH(0x21773a0)	-	HMDB0302140	C06526	ko01063//Biosynthesis of alkaloids derived from shikimate pathway	Chemical structure transformation maps	Metabolism
Com_29039_neg	Caproic acid	--	C6 H12 O2	2.547	115.08	480605	595112	348096	519534	580021	694594	743425	781774	927760	Lipids and lipid-like molecules	Fatty Acyls	Fatty acids and conjugates	142-62-1	HMDB0000535	-	-	-	-
Com_29044_neg	2-Anisic acid	--	C8 H8 O3	1.983	151.042	482264	784451	747724	819575	1.03489e+06	763240	597611	859574	604761	Benzenoids	Benzene and substituted derivatives	Benzoic acids and derivatives	579-75-9	HMDB0032604	-	-	-	-
Com_29113_neg	3-Chlorotyrosine	--	C9 H10 Cl N O3	11.927	214.025	518669	435389	409424	346963	443990	376162	475866	445299	786961	Organic acids and derivatives	Carboxylic acids and derivatives	Amino acids, peptides, and analogues	7423-93-0	HMDB0001885	-	-	-	-
Com_29544_neg	8-chloro-6-(trifluoromethyl)imidazo[1,2-a]pyridine-2-carbohydrazide	--	C9 H6 Cl F3 N4 O	8.643	277.181	126661	262013	523997	1.29538e+06	406694	779825	483047	536322	448272	--	--	--	--	--	-	-	-	-
Com_29626_neg	--	dCMP	C9 H14 N3 O7 P	3.763	306.05	82455	63462.8	44586.8	73537.7	63890	278774	57987.1	77995.9	98615.4	Nucleosides, nucleotides, and analogues	Pyrimidine nucleotides	Pyrimidine deoxyribonucleotides	1032-65-1	HMDB0001202	C00239	ko01100//Metabolic pathways;ko00240//Pyrimidine metabolism	Global and overview maps;Nucleotide metabolism	Metabolism
Com_29686_neg	Glucosamine-6-phosphate	--	C6 H14 N O8 P	4.771	222.063	578141	734180	597705	562079	546393	729536	395540	462146	448558	Organic oxygen compounds	Organooxygen compounds	Carbohydrates and carbohydrate conjugates	55722-81-1	HMDB0001254	C00352	ko01100//Metabolic pathways;ko00250//Alanine, aspartate and glutamate metabolism;ko00520//Amino sugar and nucleotide sugar metabolism	Amino acid metabolism;Carbohydrate metabolism;Global and overview maps	Metabolism
Com_30100_neg	--	Phenylacetylglutamine	C13 H16 N2 O4	2.411	263.104	2.32611e+06	395268	288750	359005	329122	530957	402972	384938	369498	Organic acids and derivatives	Carboxylic acids and derivatives	Amino acids, peptides, and analogues	-	HMDB0062645	C04148	ko00360//Phenylalanine metabolism	Amino acid metabolism	Metabolism
Com_30581_neg	Cer 8:1;2O/4:0	--	C12 H23 N O3	5.561	274.166	192578	331154	237512	745319	209557	402557	239468	275429	232487	--	--	--	--	--	-	-	-	-
Com_30708_neg	--	Quinic acid	C7 H12 O6	6.903	191.056	171274	494462	510712	595796	403448	440742	326372	313226	320192	Organoheterocyclic compounds	Quinolines and derivatives	HASH(0x1d9ed60)	91-63-4	HMDB0042004	C00296	ko01100//Metabolic pathways;ko00400//Phenylalanine, tyrosine and tryptophan biosynthesis	Amino acid metabolism;Global and overview maps	Metabolism
Com_30770_neg	Glucoiberin	--	C11 H21 N O10 S3	2.381	404.022	297708	243809	370128	264808	213779	231451	255723	238103	250783	Organic oxygen compounds	Organooxygen compounds	Carbohydrates and carbohydrate conjugates	554-88-1	HMDB0038406	-	-	-	-
Com_30963_neg	FAHFA 18:2/18:2	--	C36 H62 O4	11.09	557.458	172961	229602	421679	98701.3	128825	119610	127558	135618	133250	--	--	--	--	--	-	-	-	-
Com_31042_neg	3-Aminotyrosine	--	C9 H12 N2 O3	5.384	195.077	597743	566999	385082	397494	534639	512016	412012	423472	568781	--	--	--	--	--	-	-	-	-
Com_31164_neg	N-Acetyl-D-glucosamine 6-phosphate	--	C8 H16 N O9 P	0.52	300.05	206944	277641	219139	449695	407006	108628	210552	130486	231840	Organic oxygen compounds	Organooxygen compounds	Carbohydrates and carbohydrate conjugates	73495-11-1	HMDB0002817	C00357	ko01100//Metabolic pathways;ko00520//Amino sugar and nucleotide sugar metabolism	Carbohydrate metabolism;Global and overview maps	Metabolism
Com_31186_neg	LNAPE 2:0/N-4:0	--	C11 H22 N O8 P	5.403	326.106	157169	121368	119998	115648	110753	113863	139329	131841	133114	--	--	--	--	--	-	-	-	-
Com_31282_neg	--	DY131	C18 H21 N3 O2	5.689	310.157	464848	644005	618829	1.48546e+06	605406	856572	643609	683613	771608	--	--	--	--	--	-	-	-	-
Com_31377_neg	UDP-alpha-D-galactose	--	C15 H24 N2 O17 P2	4.894	565.052	1.52297e+06	91531.3	41674.4	47599.1	138652	83693.2	985885	1.46172e+06	1.41406e+06	Nucleosides, nucleotides, and analogues	Pyrimidine nucleotides	Pyrimidine nucleotide sugars	-	HMDB0304527	C00052	ko01100//Metabolic pathways;ko00520//Amino sugar and nucleotide sugar metabolism;ko00052//Galactose metabolism	Carbohydrate metabolism;Global and overview maps	Metabolism
Com_31483_neg	--	N-Sulfo-glucosamine sodium salt	C6 H12 N Na O8 S	6.21	280.011	8.63539e+06	5.05146e+06	5.48002e+06	5.19601e+06	5.17605e+06	5.05583e+06	9.33728e+06	8.6923e+06	8.98346e+06	--	--	--	--	--	-	-	-	-
Com_31553_neg	PA 2:0_13:1	--	C18 H33 O8 P	7.696	407.192	767809	981938	748720	577275	719629	642145	808978	873654	1.29456e+06	--	--	--	--	--	-	-	-	-
Com_31609_neg	PS 2:0_24:0	--	C32 H62 N O10 P	8.362	650.4	218974	685428	924679	1.76209e+06	756484	1.0397e+06	577575	603752	702334	--	--	--	--	--	-	-	-	-
Com_31777_neg	N1-[1-[(4-fluoroanilino)carbonyl]-2-(2-thienyl)vinyl]benzamide	--	C20 H15 F N2 O2 S	3.274	365.078	2.13247e+06	1.19785e+06	1.15728e+06	1.11822e+06	1.36708e+06	976850	957470	662335	665502	--	--	--	--	--	-	-	-	-
Com_31790_neg	Fructose-1-phosphate	--	C6 H13 O9 P	3.992	259.023	249820	1.34638e+06	434523	963188	199912	1.29561e+06	601247	612355	616344	Organic oxygen compounds	Organooxygen compounds	Carbohydrates and carbohydrate conjugates	-	HMDB0243608	-	-	-	-
Com_31965_neg	LPA 6:0	--	C9 H19 O7 P	1.88	269.079	223755	289965	139616	374230	307516	427685	169444	176686	182505	--	--	--	--	--	-	-	-	-
Com_32016_neg	CerP 14:1;2O/2:0	--	C16 H32 N O6 P	5.022	410.193	354820	341301	298179	295838	327378	310840	318423	342448	292973	--	--	--	--	--	-	-	-	-
Com_32122_neg	--	geranyl pp	C10 H20 O7 P2	5.718	313.063	662231	1.71044e+07	1.39912e+06	2.23271e+06	3.28657e+06	4.43493e+06	3.44209e+06	3.47945e+06	3.49725e+06	--	--	--	--	--	-	-	-	-
Com_32127_neg	--	Pantethine	C22 H42 N4 O8 S2	5.427	553.24	128541	108902	107327	119077	95183.5	105440	108002	116974	117450	Organic acids and derivatives	Carboxylic acids and derivatives	Amino acids, peptides, and analogues	16816-67-4	HMDB0003828	-	-	-	-
Com_32315_neg	--	Pyridoxal 5'-Phosphate	C8 H10 N O6 P	4.773	246.018	284185	307576	132978	178964	181201	149023	136786	139878	150303	Organoheterocyclic compounds	Pyridines and derivatives	Pyridine carboxaldehydes	54-47-7	HMDB0001491	C00018	ko01100//Metabolic pathways;ko00730//Thiamine metabolism;ko00750//Vitamin B6 metabolism	Global and overview maps;Metabolism of cofactors and vitamins	Metabolism
Com_32477_neg	5-Aminopentanoate	--	C5 H11 N O2	7.916	116.069	157395	199347	239127	196541	233525	395357	209506	167861	201838	Organic acids and derivatives	Carboxylic acids and derivatives	Amino acids, peptides, and analogues	660-88-8	HMDB0003355	C00431	ko01100//Metabolic pathways;ko01120//Microbial metabolism in diverse environments;ko00470//D-Amino acid metabolism;ko00330//Arginine and proline metabolism;ko00310//Lysine degradation	Amino acid metabolism;Global and overview maps;Metabolism of other amino acids	Metabolism
Com_32641_neg	ethyl 2-nitro-3-(4-nitrophenyl)acrylate	--	C11 H10 N2 O6	6.029	265.048	1.22645e+06	540237	572721	681270	580221	718060	578641	613387	618205	--	--	--	--	--	-	-	-	-
Com_32648_neg	--	Glutathione	C10 H17 N3 O6 S	3.081	306.077	66834	60497.3	68734.3	323856	207990	326769	191905	161380	159702	Organic acids and derivatives	Carboxylic acids and derivatives	Amino acids, peptides, and analogues	-	HMDB0062697	C00051	ko01100//Metabolic pathways;ko02010//ABC transporters;ko00270//Cysteine and methionine metabolism;ko00480//Glutathione metabolism	Amino acid metabolism;Global and overview maps;Membrane transport;Metabolism of other amino acids	Environmental Information Processing;Metabolism
Com_32803_neg	N-phenyl-N'-{[5-(2-phenyleth-1-ynyl)-3-pyridyl]carbonyl}thiourea	--	C21 H15 N3 O S	4.391	356.09	217780	169172	150187	369745	575077	358939	169531	181505	265133	--	--	--	--	--	-	-	-	-
Com_32834_neg	3',5'-Cyclic dAMP	--	C10 H12 N5 O5 P	3.278	312.056	224311	331472	536990	211183	237201	223617	281700	227970	229060	--	--	--	--	--	-	-	-	-
Com_32854_neg	LPA 16:4	--	C19 H31 O7 P	2.797	401.168	857232	295716	279299	384541	410907	353391	305593	298789	301758	--	--	--	--	--	-	-	-	-
Com_19980_neg	12-oxo Phytodienoic Acid	--	C18 H28 O3	11.975	291.197	425461	1.58157e+06	2.22591e+06	2.82667e+06	2.62837e+06	1.95886e+06	1.35954e+06	1.95587e+06	2.35717e+06	--	--	--	--	--	-	-	-	-
Com_61_neg	Xanthine	--	C5 H4 N4 O2	2.205	151.025	2318425155	3717736130	2886371270	3354781493	2836888736	2985131261	2427230433	2879059773	3086900014	Organoheterocyclic compounds	Imidazopyrimidines	Purines and purine derivatives	69-89-6	HMDB0000292	C00385	ko01100//Metabolic pathways;ko01110//Biosynthesis of secondary metabolites;ko01120//Microbial metabolism in diverse environments;ko01060//Biosynthesis of plant secondary metabolites;ko00230//Purine metabolism;ko01065//Biosynthesis of alkaloids derived from histidine and purine;ko00232//Caffeine metabolism	Biosynthesis of other secondary metabolites;Chemical structure transformation maps;Global and overview maps;Nucleotide metabolism	Metabolism
Com_54_neg	13(S)-HOTrE	--	C18 H30 O3	7.719	293.213	1724895562	2598169695	1887667410	3105268034	2008137455	2465340846	2022816772	1956650104	2067507209	--	--	--	--	--	C16316	ko00592//alpha-Linolenic acid metabolism	Lipid metabolism	Metabolism
Com_27107_neg	Eicosapentaenoic acid	--	C20 H30 O2	9.403	301.218	275355	952915	597811	958378	412260	674635	1.38589e+06	1.0456e+06	1.35545e+06	Lipids and lipid-like molecules	Fatty Acyls	Fatty acids and conjugates	10417-94-4	HMDB0001999	C06428	ko01040//Biosynthesis of unsaturated fatty acids	Lipid metabolism	Metabolism
Com_139_neg	Allantoin	--	C4 H6 N4 O3	1.358	157.036	2.406e+08	9.58974e+07	2.67981e+08	1.77498e+08	1.23753e+08	1.85823e+08	769122554	6.4324e+08	7.66706e+08	Organoheterocyclic compounds	Azoles	Imidazoles	97-59-6	HMDB0000462	-	-	-	-
Com_339_neg	--	Lysopa 18:0	C21 H43 O7 P	6.819	437.266	1.50865e+08	7.65307e+07	1.74498e+08	5.10567e+08	1.85894e+08	468133194	1.91832e+08	1.85417e+08	1.7041e+08	--	--	--	--	--	-	-	-	-
Com_4548_neg	Leucylproline	--	C11 H20 N2 O3	5.118	227.14	650419	1.10495e+07	9.12973e+06	8.9984e+06	4.69686e+06	7.42539e+06	1.28612e+07	1.39767e+07	1.29666e+07	Organic acids and derivatives	Carboxylic acids and derivatives	Amino acids, peptides, and analogues	6403-35-6	HMDB0011175	-	-	-	-
Com_499_neg	Mevalonic acid	--	C6 H12 O4	2.914	147.066	3.09197e+08	3.00356e+08	1.65216e+08	2.2226e+08	2.09575e+08	2.22279e+08	2.76873e+08	2.68306e+08	2.41398e+08	Lipids and lipid-like molecules	Fatty Acyls	Fatty acids and conjugates	17817-88-8	HMDB0000227	C00418	ko01100//Metabolic pathways;ko01110//Biosynthesis of secondary metabolites;ko01060//Biosynthesis of plant secondary metabolites;ko01070//Biosynthesis of plant hormones;ko01062//Biosynthesis of terpenoids and steroids;ko00900//Terpenoid backbone biosynthesis	Chemical structure transformation maps;Global and overview maps;Metabolism of terpenoids and polyketides	Metabolism
Com_392_neg	--	alpha-Ketoglutaric acid	C5 H6 O5	1.724	145.014	2.05065e+08	7.6946e+08	7.65062e+08	5.71081e+08	6.56894e+08	3.76948e+08	3.84377e+08	3.81422e+08	3.82506e+08	Organic acids and derivatives	Keto acids and derivatives	Gamma-keto acids and derivatives	328-50-7	HMDB0000208	C00026	ko01100//Metabolic pathways;ko01110//Biosynthesis of secondary metabolites;ko01120//Microbial metabolism in diverse environments;ko01060//Biosynthesis of plant secondary metabolites;ko01230//Biosynthesis of amino acids;ko01063//Biosynthesis of alkaloids derived from shikimate pathway;ko01061//Biosynthesis of phenylpropanoids;ko01070//Biosynthesis of plant hormones;ko00470//D-Amino acid metabolism…	Amino acid metabolism;Biosynthesis of other secondary metabolites;Carbohydrate metabolism;Chemical structure transformation maps;Global and overview maps;Metabolism of other amino acids	Metabolism
Com_818_neg	Cytidine	--	C9 H13 N3 O5	1.629	242.079	1.3981e+08	1.74864e+08	2.22868e+08	1.84377e+08	259392948	1.38445e+08	1.79438e+08	1.74252e+08	1.60447e+08	Nucleosides, nucleotides, and analogues	Pyrimidine nucleosides	HASH(0x592c520)	65-46-3	HMDB0000089	C00475	ko01100//Metabolic pathways;ko02010//ABC transporters;ko00240//Pyrimidine metabolism	Global and overview maps;Membrane transport;Nucleotide metabolism	Environmental Information Processing;Metabolism
Com_398_neg	L-Serine	--	C3 H7 N O3	1.246	104.035	2.46021e+08	1.34327e+08	1.40498e+08	219396376	1.44645e+08	203070321	1.71432e+08	1.84911e+08	1.54859e+08	Organic acids and derivatives	Carboxylic acids and derivatives	Amino acids, peptides, and analogues	56-45-1	HMDB0000187	C00065	ko01100//Metabolic pathways;ko01110//Biosynthesis of secondary metabolites;ko01120//Microbial metabolism in diverse environments;ko01060//Biosynthesis of plant secondary metabolites;ko01230//Biosynthesis of amino acids;ko02010//ABC transporters;ko00270//Cysteine and methionine metabolism;ko00470//D-Amino acid metabolism;ko01200//Carbon metabolism;ko00260//Glycine, serine and threonine metabolism;…	Amino acid metabolism;Biosynthesis of other secondary metabolites;Carbohydrate metabolism;Chemical structure transformation maps;Energy metabolism;Global and overview maps;Lipid metabolism;Membrane transport;Metabolism of other amino acids;Translation	Environmental Information Processing;Genetic Information Processing;Metabolism
Com_13_neg	--	gamma-Nonanolactone	C9 H16 O2	5.841	155.107	5842760626	5246097999	4080421105	5837211862	5429539595	5092004052	5825721885	6000788700	5950365522	--	--	--	--	--	-	-	-	-
Com_1326_neg	gamma-Glutamylleucine	--	C11 H20 N2 O5	4.961	259.13	8.3896e+07	3.01505e+07	7.46934e+07	7.57736e+07	8.46475e+07	9.17567e+07	7.27908e+07	8.45062e+07	7.93275e+07	Organic acids and derivatives	Carboxylic acids and derivatives	Amino acids, peptides, and analogues	2566-39-4	HMDB0011171	-	-	-	-
Com_371_neg	Asp-Glu	--	C9 H14 N2 O7	1.488	261.073	4.81406e+08	1.58135e+08	1.35267e+08	1.28542e+08	1.25e+08	2.20425e+08	1.91265e+08	1.88651e+08	1.94082e+08	Organic acids and derivatives	Carboxylic acids and derivatives	Amino acids, peptides, and analogues	-	HMDB0028752	-	-	-	-
Com_10205_neg	4-Quinolinecarboxylic acid	--	C10 H7 N O2	5.437	172.04	1.09516e+07	1.24743e+07	8.88619e+06	7.83512e+06	1.18069e+07	9.6868e+06	9.32719e+06	1.00631e+07	9.80656e+06	Organoheterocyclic compounds	Quinolines and derivatives	Quinoline carboxylic acids	-	HMDB0257047	-	-	-	-
Com_836_neg	Dodecanedioic acid	--	C12 H22 O4	6.371	229.145	1.13827e+08	1.17917e+08	9.36061e+07	8.09472e+07	9.45746e+07	9.0653e+07	1.03907e+08	1.00101e+08	9.28119e+07	Lipids and lipid-like molecules	Fatty Acyls	Fatty acids and conjugates	6402-36-4	HMDB0000933	-	-	-	-
Com_4853_neg	--	Royal jelly acid	C10 H18 O3	6.291	185.118	6.52731e+06	1.09755e+07	1.50299e+07	1.97929e+07	1.96966e+07	1.5495e+07	1.22801e+07	1.68159e+07	1.27512e+07	--	--	--	--	--	-	-	-	-
Com_4094_neg	13,14-dihydro Prostaglandin E1	--	C20 H36 O5	6.364	355.249	9.54056e+06	8.83002e+06	1.1252e+07	2.19028e+07	7.9009e+06	1.28142e+07	1.16374e+07	1.18591e+07	1.12578e+07	--	--	--	--	--	-	-	-	-
Com_3809_neg	--	L-Glutamate	C5 H9 N O4	3.214	146.045	1.71056e+08	1.60241e+08	1.08823e+08	3.55175e+07	119845068	1.28101e+08	9.16577e+07	9.00223e+07	9.96496e+07	Organic acids and derivatives	Carboxylic acids and derivatives	Amino acids, peptides, and analogues	-	HMDB0060475	C00025	ko01100//Metabolic pathways;ko01110//Biosynthesis of secondary metabolites;ko01120//Microbial metabolism in diverse environments;ko01060//Biosynthesis of plant secondary metabolites;ko01230//Biosynthesis of amino acids;ko02010//ABC transporters;ko00470//D-Amino acid metabolism;ko01200//Carbon metabolism;ko01210//2-Oxocarboxylic acid metabolism;ko00330//Arginine and proline metabolism;ko01064//Bio…	Amino acid metabolism;Biosynthesis of other secondary metabolites;Carbohydrate metabolism;Chemical structure transformation maps;Energy metabolism;Global and overview maps;Membrane transport;Metabolism of cofactors and vitamins;Metabolism of other amino acids;Translation	Environmental Information Processing;Genetic Information Processing;Metabolism
Com_3313_neg	Xanthurenic acid	--	C10 H7 N O4	1.85	204.033	2.03342e+07	1.49101e+07	2.41153e+07	1.89077e+07	1.50963e+07	1.74619e+07	4.6078e+07	3.61693e+07	3.63629e+07	Organoheterocyclic compounds	Quinolines and derivatives	Quinoline carboxylic acids	59-00-7	HMDB0000881	C02470	ko00380//Tryptophan metabolism	Amino acid metabolism	Metabolism
Com_1092_neg	--	Boc-beta-cyano-L-alanine	C9 H14 N2 O4	5.013	213.088	8.77053e+07	7.97067e+07	6.32007e+07	5.03433e+07	7.04616e+07	6.92744e+07	6.73391e+07	7.19274e+07	7.07301e+07	--	--	--	--	--	-	-	-	-
Com_23693_neg	Ochratoxin A	--	C20 H18 Cl N O6	2.789	402.074	176053	1.1136e+06	1.20804e+06	1.43411e+06	815204	474655	238528	138357	135790	Phenylpropanoids and polyketides	Ochratoxins and related substances	HASH(0x1f16c68)	303-47-9	HMDB0029399	-	-	-	-
Com_11523_neg	--	2-Hydroxy-2-methylbutanedioic acid	C5 H8 O5	2.211	147.029	3.08093e+08	4.26557e+08	3.16867e+08	4.43566e+08	3.80476e+08	3.29072e+08	3.93857e+08	3.87415e+08	3.48774e+08	Lipids and lipid-like molecules	Fatty Acyls	Fatty acids and conjugates	597-44-4	HMDB0000426	-	-	-	-
Com_1238_neg	--	D-Ala-D-Ala	C6 H12 N2 O3	5.141	159.077	7.99124e+07	1.12564e+07	6.03848e+06	5.1395e+06	6.08971e+06	2.00866e+07	2.54586e+07	2.55337e+07	2.48389e+07	Organic acids and derivatives	Carboxylic acids and derivatives	Amino acids, peptides, and analogues	-	HMDB0244385	C00993	ko01100//Metabolic pathways;ko00470//D-Amino acid metabolism	Global and overview maps;Metabolism of other amino acids	Metabolism
Com_7725_neg	--	Propionyl-L-carnitine	C10 H19 N O4	4.075	262.13	5.88239e+07	7.47698e+07	1.138e+08	2.27687e+08	126001401	1.75429e+08	8.85718e+07	9.92408e+07	1.01982e+08	Lipids and lipid-like molecules	Fatty Acyls	Fatty acid esters	20064-19-1	HMDB0000824	-	-	-	-
Com_87_neg	Glycerol 3-phosphate	--	C3 H9 O6 P	1.301	171.006	5997424044	1570659880	1063145509	1839957814	1738215733	1253903443	1492166569	1471183403	1393652754	Lipids and lipid-like molecules	Glycerophospholipids	Glycerophosphates	-	HMDB0252849	-	-	-	-
Com_1742_neg	Capsaicin	--	C18 H27 N O3	6.852	304.193	983256	6.28776e+06	5.676e+06	2.71849e+07	6.58755e+06	1.59746e+07	3.09387e+07	2.69177e+07	2.76177e+07	Benzenoids	Phenols	Methoxyphenols	404-86-4	HMDB0002227	C06866	ko01100//Metabolic pathways;ko01110//Biosynthesis of secondary metabolites;ko01060//Biosynthesis of plant secondary metabolites;ko01063//Biosynthesis of alkaloids derived from shikimate pathway	Chemical structure transformation maps;Global and overview maps	Metabolism
Com_2519_neg	Caffeic acid	--	C9 H8 O4	4.888	179.038	1.73741e+07	3.46311e+07	2.59669e+07	2.95857e+07	2.56614e+07	3.1723e+07	1.78376e+07	1.99614e+07	2.0285e+07	Phenylpropanoids and polyketides	Cinnamic acids and derivatives	Hydroxycinnamic acids and derivatives	4361-87-9	HMDB0003501	-	-	-	-
Com_1666_neg	5-Aminosalicylic acid	--	C7 H7 N O3	2.289	152.035	7.9945e+07	7.31419e+07	5.8229e+07	3.93059e+07	76209636	7.01746e+07	8.49041e+07	6.2916e+07	8.81483e+07	Benzenoids	Benzene and substituted derivatives	Benzoic acids and derivatives	89-57-6	HMDB0014389	-	-	-	-
Com_1628_neg	gamma-Glutamylmethionine	--	C10 H18 N2 O5 S	2.473	277.087	1.87957e+07	3.7203e+07	1.76144e+07	5.32973e+07	2.25706e+07	4.26307e+07	4.54685e+07	4.61491e+07	5.05432e+07	Organic acids and derivatives	Carboxylic acids and derivatives	Amino acids, peptides, and analogues	17663-87-5	HMDB0034367	-	-	-	-
Com_1117_neg	--	Asp-Phe methyl ester	C14 H18 N2 O5	5.313	293.115	5.26014e+07	4.14523e+07	3.57784e+07	6.97075e+07	3.75275e+07	5.87075e+07	4.5914e+07	4.4277e+07	4.4632e+07	--	--	--	--	--	-	-	-	-
Com_359_neg	Glucose 1-phosphate	--	C6 H13 O9 P	1.34	259.023	1025968486	2.14909e+08	163019234	5.79074e+07	3.70386e+08	2.59863e+08	1.90523e+08	2.88574e+08	2.43868e+08	Organic oxygen compounds	Organooxygen compounds	Carbohydrates and carbohydrate conjugates	59-56-3	HMDB0001586	C00103	ko01100//Metabolic pathways;ko01110//Biosynthesis of secondary metabolites;ko01120//Microbial metabolism in diverse environments;ko01060//Biosynthesis of plant secondary metabolites;ko00520//Amino sugar and nucleotide sugar metabolism;ko00052//Galactose metabolism;ko00010//Glycolysis / Gluconeogenesis;ko00040//Pentose and glucuronate interconversions;ko00500//Starch and sucrose metabolism;ko00561…	Carbohydrate metabolism;Chemical structure transformation maps;Global and overview maps;Lipid metabolism	Metabolism
Com_831_neg	--	Isoproterenol	C11 H17 N O3	5.568	256.119	4.27142e+07	5.02815e+07	3.67203e+07	1.05342e+08	6.86463e+07	6.76221e+07	5.52043e+07	6.02171e+07	5.45883e+07	Benzenoids	Phenols	Benzenediols	7683-59-2	HMDB0015197	-	-	-	-
Com_2166_neg	--	Dimetghyl 4-Hydroxyisophthalate	C10 H10 O5	5.419	209.046	5.8714e+06	1.08274e+07	7.17083e+06	5.86805e+06	5.13585e+06	5.84422e+06	7.64089e+06	6.93396e+06	7.35516e+06	--	--	--	--	--	-	-	-	-
Com_11206_neg	--	Phosphoethanolamine	C2 H8 N O4 P	1.428	140.011	2.86483e+06	416028	1.77765e+06	980666	2.04013e+06	507799	5.73626e+06	6.15375e+06	7.17117e+06	Organic acids and derivatives	Organic phosphoric acids and derivatives	Phosphate esters	1071-23-4	HMDB0000224	C00346	ko01100//Metabolic pathways;ko00564//Glycerophospholipid metabolism;ko00600//Sphingolipid metabolism;ko00563//Glycosylphosphatidylinositol (GPI)-anchor biosynthesis	Global and overview maps;Glycan biosynthesis and metabolism;Lipid metabolism	Metabolism
Com_6487_neg	15-OxoEDE	--	C20 H34 O3	7.151	367.249	3.11566e+06	4.35122e+06	5.43909e+06	4.06704e+06	4.84725e+06	5.15019e+06	5.90361e+06	4.62764e+06	4.2886e+06	--	--	--	--	--	-	-	-	-
Com_1526_neg	Coniferyl alcohol	--	C10 H12 O3	1.331	179.067	3.07882e+07	9.51259e+07	8.91265e+07	6.36466e+07	7.43283e+07	6.7409e+07	3.37989e+07	3.83237e+07	3.72914e+07	Benzenoids	Phenols	Methoxyphenols	32811-40-8	HMDB0012915	C00590	ko01100//Metabolic pathways;ko01110//Biosynthesis of secondary metabolites;ko01061//Biosynthesis of phenylpropanoids;ko00999//Biosynthesis of various plant secondary metabolites	Biosynthesis of other secondary metabolites;Chemical structure transformation maps;Global and overview maps	Metabolism
Com_2483_neg	--	Thr-Leu	C10 H20 N2 O4	3.13	231.135	6.07048e+06	1.17558e+07	8.58773e+06	3.18327e+07	8.42072e+06	1.27456e+07	1.18408e+07	1.34032e+07	1.31409e+07	Organic acids and derivatives	Carboxylic acids and derivatives	Amino acids, peptides, and analogues	-	HMDB0259044	-	-	-	-
Com_1647_neg	--	H-Gly-Pro-OH	C7 H12 N2 O3	2.125	217.083	120168167	8.11421e+07	8.66293e+07	1.55312e+08	9.51664e+07	1.08147e+08	1.16019e+08	1.16556e+08	1.0721e+08	--	--	--	--	--	-	-	-	-
Com_1552_neg	Toradol	--	C15 H13 N O3	1.543	254.078	1.1555e+08	8.17104e+07	8.55126e+07	6.43147e+07	9.8272e+07	9.41539e+07	5.41602e+07	5.61125e+07	5.20871e+07	Organic oxygen compounds	Organooxygen compounds	Carbonyl compounds	66635-83-4	HMDB0014608	-	-	-	-
Com_21931_neg	(+/-)-Cannabichromeorcin	--	C17 H22 O2	7.793	257.155	1.34541e+06	776038	456794	533476	664098	791207	1.05008e+06	978951	1.17631e+06	--	--	--	--	--	-	-	-	-
Com_1019_neg	Biopterin	--	C9 H11 N5 O3	1.42	236.078	3.23008e+08	4.06519e+07	3.77716e+07	111830943	6.00952e+07	136679662	154314476	1.51808e+08	1.51045e+08	Organoheterocyclic compounds	Pteridines and derivatives	Pterins and derivatives	13039-82-2	HMDB0000817	C06313	ko01100//Metabolic pathways;ko00790//Folate biosynthesis	Global and overview maps;Metabolism of cofactors and vitamins	Metabolism
Com_1844_neg	Tetradecanedioic acid	--	C14 H26 O4	6.535	257.176	2.42942e+07	1.72792e+07	2.52443e+07	5.19669e+07	3.23125e+07	2.92426e+07	1.95257e+07	1.93844e+07	2.55436e+07	Lipids and lipid-like molecules	Fatty Acyls	Fatty acids and conjugates	821-38-5	HMDB0000872	-	-	-	-
Com_23105_neg	--	Asaraldehyde	C10 H12 O4	1.884	195.066	3.68902e+06	3.06559e+06	2.86576e+06	3.81919e+06	3.24444e+06	2.97478e+06	2.99611e+06	2.84706e+06	3.21369e+06	Benzenoids	Benzene and substituted derivatives	Benzoyl derivatives	4460-86-0	HMDB0029648	-	-	-	-
Com_1910_neg	2-chloro-6-[(2-oxoazepan-3-yl)amino]benzonitrile	--	C13 H14 Cl N3 O	5.32	262.076	857533	4.62707e+07	7.27494e+06	1.5853e+07	1.77297e+07	1.31887e+07	5.26028e+06	6.71488e+06	5.61197e+06	--	--	--	--	--	-	-	-	-
Com_1488_neg	--	9-HOTrE	C18 H30 O3	7.233	293.213	2.44315e+07	4.72714e+07	3.81093e+07	5.24809e+07	3.46724e+07	3.4499e+07	4.46761e+07	5.24563e+07	4.92113e+07	--	--	--	--	--	-	-	-	-
Com_21100_neg	Corticosterone	--	C21 H30 O4	8.243	345.205	315101	539821	675437	1.04286e+06	277421	391010	1.06232e+06	1.02207e+06	1.01098e+06	Lipids and lipid-like molecules	Steroids and steroid derivatives	Hydroxysteroids	50-22-6	HMDB0001547	C02140	ko01100//Metabolic pathways	Global and overview maps	Metabolism
Com_5923_neg	Leukotriene C4	--	C30 H47 N3 O9 S	5.3	624.302	9.10471e+06	2.41119e+06	3.43388e+06	6.96621e+06	4.18084e+06	5.07828e+06	7.07898e+06	7.36706e+06	7.22264e+06	Organic acids and derivatives	Carboxylic acids and derivatives	Amino acids, peptides, and analogues	74841-69-3	HMDB0005095	C02166	ko01100//Metabolic pathways;ko00590//Arachidonic acid metabolism	Global and overview maps;Lipid metabolism	Metabolism
Com_833_neg	gamma-Glutamyltyrosine	--	C14 H18 N2 O6	4.92	309.11	9.84511e+07	5.12734e+07	6.63389e+07	8.83028e+07	7.70178e+07	9.78347e+07	7.4169e+07	8.55376e+07	8.24149e+07	Organic acids and derivatives	Carboxylic acids and derivatives	Amino acids, peptides, and analogues	7432-23-7	HMDB0011741	-	-	-	-
Com_2376_neg	Tyrosylalanine	--	C12 H16 N2 O4	4.671	251.104	1.39579e+07	1.75966e+07	1.91229e+07	3.08845e+07	1.90526e+07	1.582e+07	1.93151e+07	2.07594e+07	20531067	Organic acids and derivatives	Carboxylic acids and derivatives	Amino acids, peptides, and analogues	-	HMDB0029098	-	-	-	-
Com_2856_neg	Tyr-Tyr-Tyr	--	C27 H29 N3 O7	2.156	506.193	4.25794e+07	2.33353e+06	281572	375110	301360	7.55102e+06	2.92457e+06	2.52053e+06	2.06893e+06	--	--	--	--	--	-	-	-	-
Com_109_neg	7-Methylxanthine	--	C6 H6 N4 O2	1.299	165.04	4.01772e+08	2.21904e+08	1.90653e+08	2.32229e+08	2.06379e+08	2.35857e+08	3.61867e+08	364940896	3.4905e+08	Organoheterocyclic compounds	Imidazopyrimidines	Purines and purine derivatives	552-62-5	HMDB0001991	C16353	ko01100//Metabolic pathways;ko01110//Biosynthesis of secondary metabolites;ko01120//Microbial metabolism in diverse environments;ko00232//Caffeine metabolism	Biosynthesis of other secondary metabolites;Global and overview maps	Metabolism
Com_23683_neg	Oxytetracycline	--	C22 H24 N2 O9	2.836	459.138	3.80736e+06	8.25427e+06	4.50176e+06	758784	5.53111e+06	4.62462e+06	2.99878e+06	3.10303e+06	3.14581e+06	Phenylpropanoids and polyketides	Tetracyclines	HASH(0x1ed6f60)	79-57-2	HMDB0014733	C06624	ko01100//Metabolic pathways;ko01110//Biosynthesis of secondary metabolites	Global and overview maps	Metabolism
Com_2418_neg	Glu-Thr	--	C9 H16 N2 O6	2.043	247.094	4.32288e+07	1.43164e+07	1.31806e+07	2.19159e+07	1.39764e+07	2.27373e+07	2.15698e+07	2.62197e+07	2.51583e+07	Organic acids and derivatives	Carboxylic acids and derivatives	Amino acids, peptides, and analogues	6875-80-5	HMDB0028829	-	-	-	-
Com_1181_neg	Glu-Gln	--	C10 H17 N3 O6	1.436	274.105	3.94049e+07	3.7638e+07	3.08225e+07	5.18312e+07	3.47848e+07	4.02948e+07	5.57138e+07	5.49473e+07	5.39497e+07	Organic acids and derivatives	Carboxylic acids and derivatives	Amino acids, peptides, and analogues	26848-14-6	HMDB0028817	-	-	-	-
Com_1276_neg	--	Acetylcarnitine	C9 H17 N O4	2.357	248.114	1.59565e+08	1.39327e+08	1.33213e+08	2.23677e+08	1.4249e+08	1.53011e+08	274353588	2.62702e+08	2.63222e+08	Lipids and lipid-like molecules	Fatty Acyls	Fatty acid esters	-	HMDB0240773	-	-	-	-
Com_33_neg	L-Aspartic acid	--	C4 H7 N O4	1.263	132.03	5775858004	3223011596	3143103309	4105679858	3361051612	4037862961	4099237348	4137469702	3952280645	Organic acids and derivatives	Carboxylic acids and derivatives	Amino acids, peptides, and analogues	56-84-8	HMDB0000191	C00049	ko01100//Metabolic pathways;ko01110//Biosynthesis of secondary metabolites;ko01120//Microbial metabolism in diverse environments;ko01060//Biosynthesis of plant secondary metabolites;ko01230//Biosynthesis of amino acids;ko02010//ABC transporters;ko01070//Biosynthesis of plant hormones;ko00270//Cysteine and methionine metabolism;ko00470//D-Amino acid metabolism;ko01200//Carbon metabolism;ko01210//2…	Amino acid metabolism;Biosynthesis of other secondary metabolites;Chemical structure transformation maps;Global and overview maps;Membrane transport;Metabolism of cofactors and vitamins;Metabolism of other amino acids;Translation	Environmental Information Processing;Genetic Information Processing;Metabolism
Com_757_neg	Sinapyl alcohol	--	C11 H14 O4	5.752	209.079	4.97019e+07	2.79396e+07	1.5841e+07	1.29248e+07	2.59133e+07	2.11949e+07	3.55087e+07	3.62342e+07	3.50713e+07	Benzenoids	Phenols	Methoxyphenols	537-33-7	HMDB0013070	C02325	ko01100//Metabolic pathways;ko01110//Biosynthesis of secondary metabolites;ko01061//Biosynthesis of phenylpropanoids	Chemical structure transformation maps;Global and overview maps	Metabolism
Com_2302_neg	O-Succinyl-L-homoserine	--	C8 H13 N O6	2.505	172.061	3.10867e+07	4.57835e+07	3.72761e+07	4.20573e+07	3.32847e+07	3.58504e+07	4.41315e+07	4.08263e+07	4.21977e+07	Organic acids and derivatives	Carboxylic acids and derivatives	Amino acids, peptides, and analogues	-	HMDB0255868	C01118	ko01100//Metabolic pathways;ko01110//Biosynthesis of secondary metabolites;ko01230//Biosynthesis of amino acids;ko00270//Cysteine and methionine metabolism;ko00920//Sulfur metabolism	Amino acid metabolism;Energy metabolism;Global and overview maps	Metabolism
Com_5921_neg	Kynurenine	--	C10 H12 N2 O3	4.76	207.078	1.48825e+07	1.18955e+07	1.22382e+07	1.25841e+07	1.00122e+07	1.21086e+07	1.22214e+07	1.29009e+07	1.28088e+07	Organic oxygen compounds	Organooxygen compounds	Carbonyl compounds	2922-83-0	HMDB0000684	-	-	-	-
Com_2102_neg	Glu-Val-Phe	--	C19 H27 N3 O6	5.235	392.184	14665287	7.52118e+06	8.2644e+06	1.47777e+07	1.0592e+07	1.09021e+07	1.57274e+07	1.63919e+07	1.64969e+07	--	--	--	--	--	-	-	-	-
Com_7739_neg	--	DL-m-Tyrosine	C9 H11 N O3	4.656	180.066	8.67838e+06	1.11534e+07	1.01619e+07	1.12388e+07	1.36088e+07	1.09451e+07	1.04679e+07	1.06938e+07	1.17153e+07	--	--	--	--	--	-	-	-	-
Com_908_neg	--	10-Undecenoic acid	C11 H20 O2	6.254	183.139	3.75416e+07	3.98554e+07	2.39274e+07	3.39858e+07	2.84193e+07	2.98191e+07	4.93575e+07	4.7753e+07	4.89054e+07	Lipids and lipid-like molecules	Fatty Acyls	Fatty acids and conjugates	112-38-9	HMDB0033724	-	-	-	-
Com_790_neg	Purine	--	C5 H4 N4	1.937	119.034	1.69925e+08	2.1381e+08	1.94384e+08	1.75207e+08	1.75686e+08	1.82996e+08	1.73296e+08	1.83433e+08	176081874	Organoheterocyclic compounds	Imidazopyrimidines	Purines and purine derivatives	120-73-0	HMDB0001366	-	-	-	-
Com_131_neg	--	4-Methyl-2-Oxopentanoic Acid	C6 H10 O3	5.454	129.055	5.09624e+08	1629227746	7.90572e+08	9.82879e+08	1092431044	9.59298e+08	8.29734e+08	8.60439e+08	8.48536e+08	Organic acids and derivatives	Keto acids and derivatives	Short-chain keto acids and derivatives	816-66-0	HMDB0000695	C00233	ko01100//Metabolic pathways;ko01110//Biosynthesis of secondary metabolites;ko01230//Biosynthesis of amino acids;ko01210//2-Oxocarboxylic acid metabolism;ko00290//Valine, leucine and isoleucine biosynthesis;ko00280//Valine, leucine and isoleucine degradation	Amino acid metabolism;Global and overview maps	Metabolism
Com_6946_neg	5-Hydroxymethylcytidine	--	C10 H15 N3 O6	1.98	272.089	3.97724e+07	2.51937e+07	5.66936e+06	9.53856e+06	8.90014e+06	1.41588e+07	1.93288e+07	1.57815e+07	1.46381e+07	--	--	--	--	--	-	-	-	-
Com_6583_neg	Arginine	--	C6 H14 N4 O2	1.932	173.104	2.40416e+07	3.19518e+07	1.83404e+07	2.02671e+07	2.37297e+07	2.48949e+07	1.70796e+07	1.70254e+07	1.59889e+07	Organic acids and derivatives	Carboxylic acids and derivatives	Amino acids, peptides, and analogues	-	HMDB0303361	-	-	-	-
Com_764_neg	Methyldopa	--	C10 H13 N O4	5.449	210.077	1.05565e+08	6.35599e+07	5.97502e+07	101309150	5.60799e+07	8.44244e+07	8.12867e+07	8.33991e+07	8.24706e+07	Phenylpropanoids and polyketides	Phenylpropanoic acids	HASH(0x18c0878)	-	HMDB0251525	-	-	-	-
Com_1808_neg	3-Hydroxysebacic acid	--	C10 H18 O5	5.527	217.108	1.65625e+08	7.17905e+07	8.64088e+07	1.73421e+08	106675865	1.14893e+08	8.94582e+07	1.06616e+08	8.96228e+07	Organic acids and derivatives	Hydroxy acids and derivatives	Medium-chain hydroxy acids and derivatives	446881-43-2	HMDB0000350	-	-	-	-
Com_8117_neg	--	6-Hydroxymelatonin	C13 H16 N2 O3	5.163	293.115	1.43834e+07	9.11648e+06	9.46543e+06	1.21524e+07	1.02013e+07	1.16834e+07	1.52172e+07	1.48303e+07	1.52065e+07	Organoheterocyclic compounds	Indoles and derivatives	Hydroxyindoles	2208-41-5	HMDB0004081	C05643	ko00380//Tryptophan metabolism	Amino acid metabolism	Metabolism
Com_8371_neg	Adenylosuccinic acid	--	C14 H18 N5 O11 P	4.69	462.068	1.45826e+07	8.49901e+06	412233	548851	833025	600519	883218	932709	797845	Nucleosides, nucleotides, and analogues	Purine nucleotides	Purine ribonucleotides	-	HMDB0248010	C03794	ko01100//Metabolic pathways;ko00230//Purine metabolism;ko00250//Alanine, aspartate and glutamate metabolism	Amino acid metabolism;Global and overview maps;Nucleotide metabolism	Metabolism
Com_2068_neg	--	Serotonin	C10 H12 N2 O	5.015	221.093	3.18377e+07	3.48928e+07	4.09585e+07	4.88023e+06	4.52793e+07	4.33333e+06	5.18438e+07	5.37843e+07	5.18659e+07	Organoheterocyclic compounds	Indoles and derivatives	Tryptamines and derivatives	50-67-9	HMDB0000259	C00780	ko01100//Metabolic pathways;ko01110//Biosynthesis of secondary metabolites;ko01063//Biosynthesis of alkaloids derived from shikimate pathway;ko00380//Tryptophan metabolism;ko07211//Serotonin receptor agonists/antagonists	Amino acid metabolism;Chemical structure transformation maps;Global and overview maps;Target-based classification: G protein-coupled receptors	Drug Development;Metabolism
Com_8334_neg	Lactitol	--	C12 H24 O11	2.255	343.126	8.58405e+07	1.63606e+07	1.22413e+07	1.86389e+07	1.21955e+07	2.81966e+07	1.96732e+07	2.78424e+07	2.28071e+07	Lipids and lipid-like molecules	Fatty Acyls	Fatty acyl glycosides	585-86-4	HMDB0040937	-	-	-	-
Com_23494_neg	Lithocholic acid	--	C24 H40 O3	8.891	375.291	162439	922223	120467	110480	120967	115390	135820	124333	127491	Lipids and lipid-like molecules	Steroids and steroid derivatives	Bile acids, alcohols and derivatives	434-13-9	HMDB0000761	C03990	ko00121//Secondary bile acid biosynthesis	Lipid metabolism	Metabolism
Com_4942_neg	--	Dl-Indole-3-lactic acid	C11 H11 N O3	5.545	204.067	2.16117e+07	2.20669e+07	1.30944e+07	312961	1.45019e+07	1.23418e+07	1.43973e+07	1.51062e+07	1.40751e+07	--	--	--	--	--	-	-	-	-
Com_10448_neg	SL 16:1;O/22:5	--	C38 H65 N O5 S	7.474	646.44	5.28296e+06	4.25066e+06	1.11046e+07	9.32724e+06	5.39232e+06	9.11162e+06	1.1206e+07	1.03758e+07	9.91441e+06	--	--	--	--	--	-	-	-	-
Com_592_neg	Cer 14:3;2O/9:0	--	C23 H41 N O3	6.799	424.307	5.27928e+06	5.84113e+06	1.39962e+07	1.32044e+07	4.7634e+06	4.3613e+06	3.65044e+07	3.53799e+07	3.78975e+07	--	--	--	--	--	-	-	-	-
Com_4240_neg	Indarubicin	--	C16 H10 N2 O2	5.465	261.067	1.69932e+07	1.01915e+07	1.05671e+07	1.70159e+07	1.13239e+07	13217115	1.32633e+07	1.33942e+07	1.28744e+07	--	--	--	--	--	-	-	-	-
Com_2270_neg	--	2-Aminobenzenesulfonic acid	C6 H7 N O3 S	4.89	218.013	2.98017e+07	3.73342e+07	3.30279e+07	3.2417e+07	3.12174e+07	3.97286e+07	3.22122e+07	3.30202e+07	3.43901e+07	Benzenoids	Benzene and substituted derivatives	Benzenesulfonic acids and derivatives	-	HMDB0304940	C06333	ko01120//Microbial metabolism in diverse environments	Global and overview maps	Metabolism
Com_3789_neg	--	lipoamide	C8 H15 N O S2	3.147	204.051	3.92144e+07	2.47631e+07	1.27878e+07	3.17369e+07	1.789e+07	3.08926e+07	1.88865e+07	1.98392e+07	1.9888e+07	Organoheterocyclic compounds	Dithiolanes	Lipoamides	940-69-2	HMDB0000962	-	-	-	-
Com_690_neg	Lumazine	--	C6 H4 N4 O2	1.735	145.014	2.05065e+08	7.6946e+08	7.65062e+08	5.71081e+08	6.56894e+08	3.76948e+08	3.84377e+08	3.81422e+08	3.82506e+08	Organoheterocyclic compounds	Pteridines and derivatives	HASH(0x1a6f5e8)	-	HMDB0254198	-	-	-	-
Com_9943_neg	JWH 250 N-pentanoic acid metabolite	--	C22 H23 N O4	4.937	364.152	7.80148e+06	3.667e+06	9.53359e+06	6.74313e+06	6.42439e+06	7.44158e+06	8.08127e+06	9.33999e+06	7.65408e+06	--	--	--	--	--	-	-	-	-
Com_6178_neg	--	1-Methyluric acid	C6 H6 N4 O3	2.018	181.037	1.58057e+07	1.87712e+07	1.65759e+07	1.95938e+07	1.59682e+07	1.89834e+07	1.65254e+07	1.76073e+07	1.74931e+07	Organoheterocyclic compounds	Imidazopyrimidines	Purines and purine derivatives	708-79-2	HMDB0003099	C16359	ko00232//Caffeine metabolism	Biosynthesis of other secondary metabolites	Metabolism
Com_2981_neg	N-(6-methoxypyridin-3-yl)thiophene-2-carboxamide	--	C11 H10 N2 O2 S	5.567	233.039	7.44053e+06	2.59465e+07	2.28542e+07	1.77266e+07	2.02523e+07	1.85736e+07	1.54141e+07	1.54352e+07	1.48646e+07	--	--	--	--	--	-	-	-	-
Com_6274_neg	Otenzepad	--	C24 H31 N5 O2	6.012	420.238	2.99455e+06	1.85167e+07	2.6659e+07	2.88556e+07	3.02103e+07	1.60199e+07	8.72292e+06	8.61076e+06	8.28924e+06	--	--	--	--	--	-	-	-	-
Com_9300_neg	SM 12:2;2O/3:0	--	C20 H39 N2 O6 P	4.767	493.262	203164	4.79126e+06	6.35764e+06	1.91121e+06	4.06298e+06	2.61958e+06	1.60647e+06	1.92125e+06	2.08455e+06	--	--	--	--	--	-	-	-	-
Com_383_neg	Isradipine	--	C19 H21 N3 O5	1.397	406.112	8.65967e+07	1.08797e+08	7.07036e+07	1.19352e+08	6.58896e+07	1.33213e+08	1.92353e+08	2.02066e+08	1.80757e+08	Organoheterocyclic compounds	Benzoxadiazoles	HASH(0x1ecd160)	75695-93-1	HMDB0014415	-	-	-	-
Com_5127_neg	SL 14:3;O/10:0	--	C24 H43 N O5 S	6.899	456.276	553147	6.41152e+06	1.32989e+07	7.54893e+06	3.36812e+06	1.15624e+06	4.21927e+06	4.61499e+06	4.93177e+06	--	--	--	--	--	-	-	-	-
Com_3041_neg	--	Traumatic acid	C12 H20 O4	6.708	209.118	4.53078e+06	8.37684e+06	3.90215e+07	1.98551e+07	2.78203e+07	1.40834e+07	1.62212e+07	1.46061e+07	1.35479e+07	Lipids and lipid-like molecules	Fatty Acyls	Fatty acids and conjugates	6402-36-4	HMDB0000933	C16308	ko01110//Biosynthesis of secondary metabolites;ko00592//alpha-Linolenic acid metabolism	Global and overview maps;Lipid metabolism	Metabolism
Com_1895_neg	3-[4-methyl-1-(2-methylpropanoyl)-3-oxocyclohexyl]butanoic acid	--	C15 H24 O4	7.126	267.16	1.16301e+07	3.1518e+07	3.73611e+07	3.13704e+07	3.12933e+07	2.71895e+07	3.22143e+07	3.23588e+07	2.89083e+07	--	--	--	--	--	-	-	-	-
Com_9397_neg	--	5-Methylcytosine	C5 H7 N3 O	1.244	170.057	9.22355e+06	7.46467e+06	7.59483e+06	6.80859e+06	8.57722e+06	8.26687e+06	8.52511e+06	8.95415e+06	7.43483e+06	Organoheterocyclic compounds	Diazines	Pyrimidines and pyrimidine derivatives	554-01-8	HMDB0002894	C02376	ko01100//Metabolic pathways;ko00240//Pyrimidine metabolism	Global and overview maps;Nucleotide metabolism	Metabolism
Com_2061_neg	Indole-3-pyruvic acid	--	C11 H9 N O3	2.498	202.048	7.21101e+06	9.2691e+06	1.18178e+07	6.73371e+06	9.09953e+06	7.82108e+06	7.80589e+06	7.74735e+06	1.1006e+07	Organoheterocyclic compounds	Indoles and derivatives	Indolyl carboxylic acids and derivatives	392-12-1	HMDB0060484	C00331	ko01100//Metabolic pathways;ko00380//Tryptophan metabolism	Amino acid metabolism;Global and overview maps	Metabolism
Com_1854_neg	Ergothioneine	--	C9 H15 N3 O2 S	1.442	228.081	2.44951e+08	1.19157e+08	1.2391e+08	1.58821e+08	1.72505e+08	1.65785e+08	1.24698e+08	1.1639e+08	1.30066e+08	Organic acids and derivatives	Carboxylic acids and derivatives	Amino acids, peptides, and analogues	497-30-3	HMDB0003045	C05570	ko01100//Metabolic pathways;ko00340//Histidine metabolism	Amino acid metabolism;Global and overview maps	Metabolism
Com_3043_neg	Estrone	--	C18 H22 O2	6.034	305.138	1.07646e+07	1.42708e+07	1.7881e+07	7.48596e+06	9.34184e+06	1.01779e+07	1.87823e+07	1.84757e+07	1.73449e+07	Lipids and lipid-like molecules	Steroids and steroid derivatives	Sulfated steroids	481-97-0	HMDB0001425	C00468	ko01100//Metabolic pathways;ko07226//Progesterone, androgen and estrogen receptor agonists/antagonists	Global and overview maps;Target-based classification: Nuclear receptors	Drug Development;Metabolism
Com_4903_neg	--	lithocholic acid 3-sulfate	C24 H40 O6 S	5.83	911.505	6.45204e+06	1.47124e+07	8.99812e+06	1.27051e+07	1.55685e+07	1.39373e+07	1.91489e+07	2.34399e+07	1.43481e+07	--	--	--	--	--	-	-	-	-
Com_11008_neg	--	N-Acetyl-DL-phenylalanine	C11 H13 N O3	4.921	206.082	5.00299e+06	6.90147e+06	6.94115e+06	1.13255e+07	8.46243e+06	8.69849e+06	7.16352e+06	7.56668e+06	7.43687e+06	Organic acids and derivatives	Carboxylic acids and derivatives	Amino acids, peptides, and analogues	-	HMDB0255056	-	-	-	-
Com_4391_neg	--	Gamma-Caprolactone	C6 H10 O2	5.682	273.135	2.65171e+06	7.61165e+06	7.29037e+06	1.26668e+07	6.3612e+06	8.20807e+06	15336970	1.77802e+07	1.72616e+07	Organoheterocyclic compounds	Lactones	Gamma butyrolactones	695-06-7	HMDB0003843	-	-	-	-
Com_2794_neg	Phenylglyoxylic acid	--	C8 H6 O3	5.15	149.024	2.97031e+07	6.39704e+07	3.1563e+07	5.15017e+07	4.37062e+07	4.5673e+07	2.97554e+07	3.052e+07	2.99753e+07	Benzenoids	Benzene and substituted derivatives	Benzoyl derivatives	611-73-4	HMDB0001587	C02137	ko01100//Metabolic pathways;ko01120//Microbial metabolism in diverse environments;ko00360//Phenylalanine metabolism	Amino acid metabolism;Global and overview maps	Metabolism
Com_4800_neg	--	D-Homocysteine	C4 H9 N O2 S	1.237	134.027	1.9929e+07	9.51146e+06	1.43991e+07	1.11373e+07	1.30982e+07	1.43838e+07	1.66599e+07	1.68551e+07	1.52911e+07	--	--	--	--	--	-	-	-	-
Com_5188_neg	--	L-Dihydroorotic Acid	C5 H6 N2 O4	1.733	157.025	2.15634e+07	2.5488e+07	2.83942e+07	2.91259e+07	2.08152e+07	2.57401e+07	2.48168e+07	1.96054e+07	2.81641e+07	Organic acids and derivatives	Carboxylic acids and derivatives	Amino acids, peptides, and analogues	5988-19-2	HMDB0003349	C00337	ko01100//Metabolic pathways;ko00240//Pyrimidine metabolism	Global and overview maps;Nucleotide metabolism	Metabolism
Com_1518_neg	11(Z),14(Z),17(Z)-Eicosatrienoic acid	--	C20 H34 O2	10.398	305.249	1.54211e+06	5.71908e+07	3.70959e+07	4.58205e+07	2.2737e+07	9.42637e+06	2.85913e+07	2.17049e+07	2.31082e+07	--	--	--	--	--	-	-	-	-
Com_1832_neg	Cortisone	--	C21 H28 O5	6.261	359.19	2.8265e+06	513615	586057	3.07409e+06	1.2726e+06	2.84014e+06	1.08087e+07	1.06276e+07	1.05995e+07	Lipids and lipid-like molecules	Steroids and steroid derivatives	Pregnane steroids	-	HMDB0243633	C00762	ko01100//Metabolic pathways;ko07225//Glucocorticoid and mineralocorticoid receptor agonists/antagonists	Global and overview maps;Target-based classification: Nuclear receptors	Drug Development;Metabolism
Com_1053_neg	L-Lysine	--	C6 H14 N2 O2	1.18	145.098	105431636	9.31455e+07	7.86578e+07	129423034	8.59584e+07	1.02607e+08	9.77551e+07	1.05678e+08	1.10623e+08	Organic acids and derivatives	Carboxylic acids and derivatives	Amino acids, peptides, and analogues	10098-89-2	HMDB0301757	C00047	ko01100//Metabolic pathways;ko01110//Biosynthesis of secondary metabolites;ko01120//Microbial metabolism in diverse environments;ko01060//Biosynthesis of plant secondary metabolites;ko01230//Biosynthesis of amino acids;ko02010//ABC transporters;ko00470//D-Amino acid metabolism;ko01210//2-Oxocarboxylic acid metabolism;ko01064//Biosynthesis of alkaloids derived from ornithine, lysine and nicotinic …	Amino acid metabolism;Biosynthesis of other secondary metabolites;Chemical structure transformation maps;Global and overview maps;Membrane transport;Metabolism of cofactors and vitamins;Metabolism of other amino acids;Translation	Environmental Information Processing;Genetic Information Processing;Metabolism
Com_30802_neg	5-Methoxypsoralen	--	C12 H8 O4	3.476	215.033	3.06124e+06	2.03963e+06	1.65861e+06	2.25662e+06	2.32226e+06	2.15884e+06	2.77199e+06	2.43174e+06	2.42092e+06	Phenylpropanoids and polyketides	Coumarins and derivatives	Furanocoumarins	484-20-8	HMDB0030637	C01557	ko01110//Biosynthesis of secondary metabolites;ko01061//Biosynthesis of phenylpropanoids;ko00999//Biosynthesis of various plant secondary metabolites	Biosynthesis of other secondary metabolites;Chemical structure transformation maps;Global and overview maps	Metabolism
Com_12613_neg	--	3-(3-Methoxyphenyl)propionic acid	C10 H12 O3	5.404	225.077	676025	9.24648e+06	1.19892e+07	1.4237e+07	1.10948e+07	1.35468e+07	9.34278e+06	1.05071e+07	1.68391e+07	Benzenoids	Phenol ethers	Anisoles	1798-09-0	HMDB0059969	-	-	-	-
Com_6681_neg	NAGly 10:0/10:0	--	C22 H41 N O5	5.913	398.292	1.86909e+06	2.57204e+06	3.45666e+06	7.42486e+06	2.08087e+06	6.76091e+06	4.97217e+06	4.77036e+06	4.38447e+06	--	--	--	--	--	-	-	-	-
Com_5292_neg	Gly-Tyr-Ala	--	C14 H19 N3 O5	4.639	308.126	6.26618e+06	2.72401e+06	2.78158e+06	6.02585e+06	3.71413e+06	8.10493e+06	5.27681e+06	8.05345e+06	6.19775e+06	--	--	--	--	--	-	-	-	-
Com_3520_neg	Amlexanox	--	C16 H14 N2 O4	5.022	297.092	2.09321e+06	3.34286e+06	4.27503e+06	8.97062e+06	6.7807e+06	7.46594e+06	4.87322e+06	4.89171e+06	4.21045e+06	Organoheterocyclic compounds	Benzopyrans	1-benzopyrans	68302-57-8	HMDB0015160	-	-	-	-
Com_5006_neg	--	Spiculisporic Acid	C17 H28 O6	6.002	309.172	1.0139e+06	1.17693e+07	1.58383e+07	614769	2.89381e+07	1.32702e+07	8.27174e+06	7.11246e+06	1.26001e+07	--	--	--	--	--	-	-	-	-
Com_5604_neg	--	2,6-Dihydroxypurine	C5 H4 N4 O2	6.534	151.026	7.05777e+06	1.24678e+07	1.22087e+07	2.08883e+07	9.15969e+06	1.44947e+07	1.17354e+07	1.18758e+07	1.19631e+07	Organoheterocyclic compounds	Imidazopyrimidines	Purines and purine derivatives	69-89-6	HMDB0000292	C00385	ko01100//Metabolic pathways;ko01110//Biosynthesis of secondary metabolites;ko01120//Microbial metabolism in diverse environments;ko01060//Biosynthesis of plant secondary metabolites;ko00230//Purine metabolism;ko01065//Biosynthesis of alkaloids derived from histidine and purine;ko00232//Caffeine metabolism	Biosynthesis of other secondary metabolites;Chemical structure transformation maps;Global and overview maps;Nucleotide metabolism	Metabolism
Com_18157_neg	Phloretin	--	C15 H14 O5	4.521	273.073	4.32484e+06	1.89241e+06	2.05042e+06	2.38774e+06	1.59918e+06	3.06912e+06	2.44405e+06	3.54302e+06	4.16207e+06	Phenylpropanoids and polyketides	Linear 1,3-diarylpropanoids	Chalcones and dihydrochalcones	60-82-2	HMDB0003306	C00774	ko01110//Biosynthesis of secondary metabolites	Global and overview maps	Metabolism
Com_5338_neg	--	Punicic Acid	C18 H30 O2	7.995	277.218	1.37791e+07	7.93734e+06	1.40831e+07	1.76429e+07	1.35898e+07	8.10412e+06	2.84085e+07	2.87272e+07	2.78906e+07	Lipids and lipid-like molecules	Fatty Acyls	Lineolic acids and derivatives	544-72-9	HMDB0030963	-	-	-	-
Com_25768_neg	--	Isobutyryl carnitine	C11 H21 N O4	4.877	268.095	1.19865e+06	927018	876955	521623	576621	1.20651e+06	2.70407e+06	2.40964e+06	2.25676e+06	--	--	--	--	--	-	-	-	-
Com_29708_neg	--	Glu-Glu	C10 H16 N2 O7	3.749	275.09	1.86163e+06	2.66598e+06	1.50812e+06	1.97691e+06	1.78452e+06	2.04642e+06	1.50888e+06	1.1779e+06	969428	Organic acids and derivatives	Carboxylic acids and derivatives	Amino acids, peptides, and analogues	3929-61-1	HMDB0028818	-	-	-	-
Com_8214_neg	Anandamide (AEA)	--	C22 H37 N O2	7.865	406.297	1.7646e+06	4.44917e+06	2.8158e+06	1.26055e+07	1.99784e+06	4.39473e+06	3.45297e+06	3.02213e+06	2.94931e+06	--	--	--	--	--	-	-	-	-
Com_1231_neg	--	Sebacic acid	C10 H18 O4	6.521	183.102	4.70667e+07	5.00476e+07	1.03915e+08	1.56376e+08	8.85956e+07	1.39861e+08	8.39776e+07	8.23085e+07	8.75672e+07	Lipids and lipid-like molecules	Fatty Acyls	Fatty acids and conjugates	111-20-6	HMDB0000792	-	-	-	-
Com_2776_neg	N-Acetylglycine	--	C4 H7 N O3	1.756	116.035	4.4051e+07	1.3077e+08	5.83453e+07	6.59746e+07	1.29749e+08	1.20787e+08	1.22252e+08	1.24182e+08	1.26704e+08	Organic acids and derivatives	Carboxylic acids and derivatives	Amino acids, peptides, and analogues	543-24-8	HMDB0000532	-	-	-	-
Com_15762_neg	--	Taurolithocholic acid	C26 H45 N O5 S	8.974	482.292	3.95808e+06	113561	103810	531370	107092	936863	1.12111e+06	1.11797e+06	1.01368e+06	Lipids and lipid-like molecules	Steroids and steroid derivatives	Bile acids, alcohols and derivatives	516-90-5	HMDB0000722	-	-	-	-
Com_5008_neg	N-{5-[(dimethylamino)sulfonyl]-2-methylphenyl}cyclohexanecarboxamide	--	C16 H24 N2 O3 S	5.664	323.144	1.21794e+06	845115	2.54613e+06	1.85721e+06	2.38441e+06	2.38653e+06	6.13486e+06	6.40691e+06	6.65583e+06	--	--	--	--	--	-	-	-	-
Com_24879_neg	PB-22 N-(4-Hydroxypentyl)-3-carboxyindole metabolite	--	C14 H17 N O3	2.002	246.111	1.6656e+06	1.53276e+06	1.40018e+06	1.95462e+06	1.86253e+06	1.45872e+06	1.75351e+06	1.58194e+06	1.56533e+06	--	--	--	--	--	-	-	-	-
Com_2720_neg	L-Homocysteic acid	--	C4 H9 N O5 S	1.251	182.012	5.69128e+07	4.52297e+07	5.42128e+07	4.58949e+07	5.42246e+07	9.25466e+06	6.18354e+07	5.98125e+07	5.85032e+07	Organic acids and derivatives	Carboxylic acids and derivatives	Amino acids, peptides, and analogues	14857-77-3	HMDB0002205	-	-	-	-
Com_12876_neg	--	Hippuric acid	C9 H9 N O3	5.986	160.04	2.74405e+06	5.63413e+06	4.5077e+06	5.02888e+06	4.16239e+06	5.28752e+06	3.4466e+06	3.75176e+06	3.43573e+06	Benzenoids	Benzene and substituted derivatives	Benzoic acids and derivatives	495-69-2	HMDB0000714	C01586	ko01100//Metabolic pathways	Global and overview maps	Metabolism
Com_8550_neg	--	SDMA	C8 H18 N4 O2	1.389	201.136	4.19796e+06	4.944e+06	7.77621e+06	6.97532e+06	8.13464e+06	6.19799e+06	7.39243e+06	8.28672e+06	7.83873e+06	Organic acids and derivatives	Carboxylic acids and derivatives	Amino acids, peptides, and analogues	30344-00-4	HMDB0003334	-	-	-	-
Com_3696_neg	--	N-lactoyl-phenylalanine	C12 H15 N O4	4.954	236.093	2.5616e+07	2.10328e+07	2.17577e+07	2.93685e+07	2.3157e+07	2.65462e+07	2.77235e+07	2.93891e+07	2.9428e+07	Organic acids and derivatives	Carboxylic acids and derivatives	Amino acids, peptides, and analogues	183241-73-8	HMDB0062175	-	-	-	-
Com_1281_neg	Catechin	--	C15 H14 O6	1.515	335.075	2.63092e+08	7.79231e+07	9.47963e+07	1.74748e+08	1.14018e+08	1.61986e+08	1.19502e+08	1.22507e+08	1.15414e+08	Phenylpropanoids and polyketides	Flavonoids	Flavans	154-23-4	HMDB0002780	-	-	-	-
Com_19368_neg	Terephthalic acid	--	C8 H6 O4	4.9	165.019	8.65215e+06	2.0688e+07	1.11551e+07	1.46284e+07	1.68009e+07	1.55242e+07	1.33169e+07	1.32976e+07	1.31048e+07	Benzenoids	Benzene and substituted derivatives	Benzoic acids and derivatives	100-21-0	HMDB0002428	C06337	ko01100//Metabolic pathways;ko01120//Microbial metabolism in diverse environments	Global and overview maps	Metabolism
Com_3095_neg	--	2-(Dimethylamino)Guanosine	C12 H17 N5 O5	2.197	310.115	2.42908e+07	2.04814e+07	2.54368e+07	4.14269e+07	3.24085e+07	3.33514e+07	1.56114e+07	2.11496e+07	2.42748e+07	--	--	--	--	--	-	-	-	-
Com_5073_neg	--	13-Hpotre(R)	C18 H30 O4	11.588	309.207	1.28504e+06	2.57084e+06	3.79819e+06	2.80029e+06	3.02555e+06	2.71319e+06	2.04931e+06	1.88565e+06	2.15952e+06	--	--	--	--	--	-	-	-	-
Com_26430_neg	--	S-Lactoyglutathione	C13 H21 N3 O8 S	2.869	378.096	1.25682e+06	1.06622e+06	1.06053e+06	1.00397e+06	937876	1.14592e+06	1.44545e+06	1.43e+06	1.54116e+06	--	--	--	--	--	-	-	-	-
Com_5707_neg	Picrotin	--	C15 H18 O7	4.933	309.095	397301	5.98092e+06	9.47948e+06	1.09846e+07	7.95489e+06	7.60571e+06	7.52695e+06	1.009e+07	9.45077e+06	Organoheterocyclic compounds	Furopyrans	HASH(0x1264268)	-	HMDB0240279	-	-	-	-
Com_163_neg	--	19-Nortestosterone	C18 H26 O2	6.436	273.186	2.61444e+07	99678680	1.41626e+08	6.03108e+07	7.40953e+07	4.75558e+07	2.86074e+08	2.67378e+08	2.7682e+08	Lipids and lipid-like molecules	Steroids and steroid derivatives	Estrane steroids	434-22-0	HMDB0002725	-	-	-	-
Com_26800_neg	Epigallocatechin	--	C15 H14 O7	4.967	305.07	376131	557137	426067	397838	549428	385908	331357	362999	354853	Phenylpropanoids and polyketides	Flavonoids	Flavans	970-73-0	HMDB0038365	C12127	ko01110//Biosynthesis of secondary metabolites	Global and overview maps	Metabolism
Com_7638_neg	--	Methyl EudesMate	C11 H14 O5	5.432	225.077	5.76963e+06	9.24648e+06	1.90433e+07	1.4237e+07	2.20166e+07	1.35468e+07	9.34278e+06	1.05071e+07	1.68391e+07	--	--	--	--	--	-	-	-	-
Com_9554_neg	Asp-Phe	--	C13 H16 N2 O5	5.008	279.099	8.95849e+06	6.80216e+06	5.32758e+06	1.00031e+07	7.48846e+06	6.12713e+06	7.34883e+06	7.03592e+06	1.12511e+07	Organic acids and derivatives	Carboxylic acids and derivatives	Amino acids, peptides, and analogues	13433-09-5	HMDB0000706	-	-	-	-
Com_6987_neg	Cer 8:1;2O/2:0	--	C10 H19 N O3	4.989	246.135	4.94424e+06	5.94423e+06	3.77795e+06	3.61135e+06	3.19322e+06	5.1779e+06	4.50395e+06	4.89743e+06	4.7765e+06	--	--	--	--	--	-	-	-	-
Com_27711_neg	--	Cystine	C6 H12 N2 O4 S2	5.073	239.015	1.01306e+06	1.00516e+06	994652	494627	1.12911e+06	1.19335e+06	1.02298e+06	744143	1.43425e+06	Organic acids and derivatives	Carboxylic acids and derivatives	Amino acids, peptides, and analogues	-	HMDB0250712	-	-	-	-
Com_6314_neg	--	gamma-Glutamylcysteine	C8 H14 N2 O5 S	2.119	249.055	1.48452e+07	1.05467e+07	1.28188e+07	1.82384e+07	1.23923e+07	1.2504e+07	1.15374e+07	1.49273e+07	1.37359e+07	Organic acids and derivatives	Carboxylic acids and derivatives	Amino acids, peptides, and analogues	636-58-8	HMDB0001049	C00669	ko01100//Metabolic pathways;ko00480//Glutathione metabolism	Global and overview maps;Metabolism of other amino acids	Metabolism
Com_7100_neg	Neopterin	--	C9 H11 N5 O4	6.763	252.074	5.18826e+06	4.46125e+06	4.82453e+06	3.8478e+06	5.02981e+06	5.17499e+06	7.89379e+06	7.58885e+06	7.08044e+06	Organoheterocyclic compounds	Pteridines and derivatives	Pterins and derivatives	10162-32-0	HMDB0000877	C05926	ko00790//Folate biosynthesis	Metabolism of cofactors and vitamins	Metabolism
Com_240_neg	--	2,3-Dinor-TXB2	C18 H30 O6	6.572	341.197	1.14671e+07	3.19391e+07	7.67208e+07	1.21486e+08	5.68676e+06	7.72557e+07	3.91854e+07	3.96455e+07	25165469	Lipids and lipid-like molecules	Fatty Acyls	Eicosanoids	63250-09-9	HMDB0002904	-	-	-	-
Com_1706_neg	--	L-beta-Imidazolelactic acid	C6 H8 N2 O3	1.407	155.046	3.97494e+07	4.06668e+07	6.64258e+07	4.64107e+07	4.59746e+07	4.66638e+07	3.6345e+07	3.27706e+07	3.35059e+07	--	--	--	--	--	-	-	-	-
Com_14113_neg	--	4-Aminoindole	C8 H8 N2	4.695	131.061	434800	5.00638e+06	735390	1.07666e+06	2.42909e+06	1.21804e+06	1.35453e+06	1.14134e+06	921289	Organoheterocyclic compounds	Indoles and derivatives	Indoles	-	HMDB0246357	-	-	-	-
Com_3529_neg	4-Hydroxymandelonitrile	--	C8 H7 N O2	5.073	148.043	2.92548e+07	1.83568e+07	8.87735e+06	1.29942e+07	1.56864e+07	2.50386e+07	1.75638e+07	2.58138e+07	2.87519e+07	Benzenoids	Phenols	1-hydroxy-2-unsubstituted benzenoids	71807-09-5	HMDB0060318	-	-	-	-
Com_11586_neg	--	4-Methylvaleric Acid	C6 H12 O2	6.063	231.16	6.62587e+06	5.89984e+06	5.16156e+06	9.73559e+06	4.52166e+06	6.34518e+06	3.87669e+06	3.22742e+06	4.82371e+06	Lipids and lipid-like molecules	Fatty Acyls	Fatty acids and conjugates	646-07-1	HMDB0000689	-	-	-	-
Com_7800_neg	O-Succinylhomoserine	--	C8 H13 N O6	2.816	218.067	2.11303e+07	1.72587e+07	8.92662e+06	1.87773e+07	1.42379e+07	1.73816e+07	1.19253e+07	1.20142e+07	1.28338e+07	--	--	--	--	--	C01118	ko01100//Metabolic pathways;ko01110//Biosynthesis of secondary metabolites;ko01230//Biosynthesis of amino acids;ko00270//Cysteine and methionine metabolism;ko00920//Sulfur metabolism	Amino acid metabolism;Energy metabolism;Global and overview maps	Metabolism
Com_13849_neg	--	L-cysteine	C3 H7 N O2 S	1.237	120.012	4.01471e+06	1.46954e+06	2.59255e+06	1.79319e+06	2.92134e+06	1.9047e+06	2.34939e+06	2.33919e+06	2.31673e+06	Organic acids and derivatives	Carboxylic acids and derivatives	Amino acids, peptides, and analogues	-	HMDB0303385	C00097	ko01100//Metabolic pathways;ko01110//Biosynthesis of secondary metabolites;ko01120//Microbial metabolism in diverse environments;ko01060//Biosynthesis of plant secondary metabolites;ko01230//Biosynthesis of amino acids;ko00270//Cysteine and methionine metabolism;ko00470//D-Amino acid metabolism;ko01200//Carbon metabolism;ko00260//Glycine, serine and threonine metabolism;ko00970//Aminoacyl-tRNA bi…	Amino acid metabolism;Biosynthesis of other secondary metabolites;Chemical structure transformation maps;Energy metabolism;Folding, sorting and degradation;Global and overview maps;Metabolism of cofactors and vitamins;Metabolism of other amino acids;Translation	Genetic Information Processing;Metabolism
Com_6093_neg	--	DL-Panthenol	C9 H19 N O4	4.604	186.113	1.16613e+07	5.90483e+06	5.61655e+06	12356783	7.14586e+06	6.30384e+06	1.21721e+07	1.42795e+07	1.45637e+07	Lipids and lipid-like molecules	Fatty Acyls	Fatty amides	-	HMDB0304820	-	-	-	-
Com_5783_neg	--	Leu-Pro	C11 H20 N2 O3	5.488	227.14	8.26679e+06	3.57698e+06	3.21216e+06	3.63888e+06	3.88567e+06	5.13489e+06	4.67918e+06	4.74077e+06	4.64996e+06	Organic acids and derivatives	Carboxylic acids and derivatives	Amino acids, peptides, and analogues	6403-35-6	HMDB0011175	-	-	-	-
Com_30643_neg	--	Pantetheine	C11 H22 N2 O4 S	5.122	277.123	2.08269e+06	607645	294881	279482	211300	745650	405859	589272	352205	Organic acids and derivatives	Carboxylic acids and derivatives	Amino acids, peptides, and analogues	496-65-1	HMDB0003426	C00831	ko01100//Metabolic pathways;ko01110//Biosynthesis of secondary metabolites;ko00770//Pantothenate and CoA biosynthesis;ko00332//Carbapenem biosynthesis	Biosynthesis of other secondary metabolites;Global and overview maps;Metabolism of cofactors and vitamins	Metabolism
Com_13365_neg	Zeranol	--	C18 H26 O5	6.857	321.169	1.42328e+06	1.19864e+06	1.35202e+06	1.41098e+06	1.00146e+06	1.07778e+06	1.0366e+06	788564	832343	Phenylpropanoids and polyketides	Macrolides and analogues	HASH(0x16b7838)	26538-44-3	HMDB0032702	-	-	-	-
Com_23664_neg	--	N4-Acetylcytidine	C11 H15 N3 O6	4.894	284.09	3.27302e+06	842443	1.70606e+06	763206	742924	1.96228e+06	703866	811646	744708	Nucleosides, nucleotides, and analogues	Pyrimidine nucleosides	HASH(0x20e0d98)	3768-18-1	HMDB0005923	-	-	-	-
Com_11925_neg	--	Methyl alpha-D-glucopyranoside	C7 H14 O6	3.089	193.073	1.76718e+07	6.53245e+06	5.84209e+06	1.15802e+07	6517810	9.71019e+06	9.72664e+06	9.36675e+06	9.20003e+06	Organic oxygen compounds	Organooxygen compounds	Carbohydrates and carbohydrate conjugates	-	HMDB0246173	-	-	-	-

## Sheet: all.exp.POS
index	MS2_name	MS1_name	formula	rtmin	mz	WT-1	WT-2	WT-3	WT-4	WT-5	WT-6	QC1	QC2	QC3	SuperClass	Class	SubClass	CAS	HMDB	C_ID	Pathway	KEGG_B_class	KEGG_A_class
Com_1_pos	Betaine	--	C5 H11 N O2	1.337	118.086	1.30992e+11	1.13166e+11	1.27675e+11	1.0001e+11	1.43113e+11	1.29895e+11	9.78992e+10	1.02437e+11	1.12653e+11	Organic acids and derivatives	Carboxylic acids and derivatives	Amino acids, peptides, and analogues	6915-17-9	HMDB0000043	C00719	ko01100//Metabolic pathways;ko02010//ABC transporters;ko00260//Glycine, serine and threonine metabolism	Amino acid metabolism;Global and overview maps;Membrane transport	Environmental Information Processing;Metabolism
Com_6_pos	Choline	--	C5 H13 N O	1.282	104.107	2.56777e+10	1.94133e+10	2.01415e+10	1.88321e+10	1.89308e+10	2.17445e+10	2.45389e+10	2.65488e+10	2.60745e+10	Organic acids and derivatives	Organic sulfuric acids and derivatives	Sulfuric acid esters	-	HMDB0250194	C00114	ko01100//Metabolic pathways;ko02010//ABC transporters;ko00260//Glycine, serine and threonine metabolism;ko00564//Glycerophospholipid metabolism	Amino acid metabolism;Global and overview maps;Lipid metabolism;Membrane transport	Environmental Information Processing;Metabolism
Com_8_pos	L-Tyrosine	--	C9 H11 N O3	2.485	182.081	4.3161e+10	3.99298e+10	3.61592e+10	4.44448e+10	3.71741e+10	3.94225e+10	4.01511e+10	4.17649e+10	3.94631e+10	Organic acids and derivatives	Carboxylic acids and derivatives	Amino acids, peptides, and analogues	60-18-4	HMDB0000158	C00082	ko01100//Metabolic pathways;ko01110//Biosynthesis of secondary metabolites;ko01060//Biosynthesis of plant secondary metabolites;ko01230//Biosynthesis of amino acids;ko01063//Biosynthesis of alkaloids derived from shikimate pathway;ko01210//2-Oxocarboxylic acid metabolism;ko00970//Aminoacyl-tRNA biosynthesis;ko00350//Tyrosine metabolism;ko00360//Phenylalanine metabolism;ko00997//Biosynthesis of va…	Amino acid metabolism;Biosynthesis of other secondary metabolites;Chemical structure transformation maps;Energy metabolism;Global and overview maps;Metabolism of cofactors and vitamins;Metabolism of other amino acids;Translation	Genetic Information Processing;Metabolism
Com_16_pos	Valine	--	C5 H11 N O2	1.724	118.086	4.91629e+10	4.27361e+10	3.46277e+10	4.68996e+10	3.0648e+10	3.55073e+10	4.17119e+10	4.39264e+10	4.15141e+10	Organic acids and derivatives	Carboxylic acids and derivatives	Amino acids, peptides, and analogues	72-18-4	HMDB0000883	-	-	-	-
Com_36_pos	Nicotinic acid	--	C6 H5 N O2	1.934	124.04	1.49603e+10	1.30665e+10	1.09987e+10	1.40457e+10	1.31024e+10	1.44626e+10	1.40848e+10	1.43601e+10	1.46723e+10	Organic acids and derivatives	Carboxylic acids and derivatives	Amino acids, peptides, and analogues	583-08-4	HMDB0003269	C00253	ko01100//Metabolic pathways;ko01110//Biosynthesis of secondary metabolites;ko01120//Microbial metabolism in diverse environments;ko01060//Biosynthesis of plant secondary metabolites;ko01064//Biosynthesis of alkaloids derived from ornithine, lysine and nicotinic acid;ko00760//Nicotinate and nicotinamide metabolism	Chemical structure transformation maps;Global and overview maps;Metabolism of cofactors and vitamins	Metabolism
Com_38_pos	Acetyl-L-carnitine	--	C9 H17 N O4	1.771	204.123	8.38365e+09	6.98076e+09	9.09169e+09	1.15112e+10	7.70391e+09	7.48998e+09	1.57274e+10	1.5694e+10	1.51106e+10	Lipids and lipid-like molecules	Fatty Acyls	Fatty acid esters	-	HMDB0240773	-	-	-	-
Com_62_pos	DL-Lysine	--	C6 H14 N2 O2	1.145	147.113	7.06739e+09	5.2313e+09	4.86045e+09	5.73968e+09	4.95698e+09	5.67069e+09	6.29055e+09	7.01758e+09	6.30739e+09	--	--	--	--	--	-	-	-	-
Com_72_pos	N-Benzylformamide	--	C8 H9 N O	2.485	136.076	1.1077e+10	9.83867e+09	8.96737e+09	1.08771e+10	9.18034e+09	9.79842e+09	9.92281e+09	1.03155e+10	9.76522e+09	Benzenoids	Benzene and substituted derivatives	HASH(0x26592a0)	-	HMDB0304423	-	-	-	-
Com_81_pos	DL-Carnitine	--	C7 H15 N O3	1.312	162.113	3.9681e+09	2.41841e+09	2.90652e+09	3.43936e+09	2.74766e+09	3.178e+09	4.57681e+09	4.65635e+09	5.2619e+09	Organic nitrogen compounds	Organonitrogen compounds	Quaternary ammonium salts	541-15-1	HMDB0000062	-	-	-	-
Com_113_pos	L-Pyroglutamic acid	--	C5 H7 N O3	1.424	147.077	5.15573e+09	2.44266e+09	1.51703e+09	6.45642e+09	5.19446e+09	1.86718e+09	7.49653e+09	5.01065e+09	7.38762e+09	Organic acids and derivatives	Carboxylic acids and derivatives	Amino acids, peptides, and analogues	98-79-3	HMDB0000267	C01879	ko01100//Metabolic pathways;ko00480//Glutathione metabolism	Global and overview maps;Metabolism of other amino acids	Metabolism
Com_122_pos	L-Ergothioneine	--	C9 H15 N3 O2 S	1.439	230.096	3.58785e+08	1.02897e+08	7.38365e+07	9.04089e+07	9.12157e+07	5.83072e+07	4.35252e+08	4.82552e+08	4.61732e+08	Organic acids and derivatives	Carboxylic acids and derivatives	Amino acids, peptides, and analogues	497-30-3	HMDB0003045	C05570	ko01100//Metabolic pathways;ko00340//Histidine metabolism	Amino acid metabolism;Global and overview maps	Metabolism
Com_138_pos	N6-Acetyl-L-lysine	--	C8 H16 N2 O3	1.706	189.124	4.06549e+09	4.90451e+09	4.56265e+09	4.34707e+09	4.74899e+09	3.10651e+09	3.75976e+09	3.91243e+09	3.58341e+09	Organic acids and derivatives	Carboxylic acids and derivatives	Amino acids, peptides, and analogues	692-04-6	HMDB0000206	C02727	ko01100//Metabolic pathways;ko00310//Lysine degradation	Amino acid metabolism;Global and overview maps	Metabolism
Com_140_pos	4-Hydroxybenzaldehyde	--	C7 H6 O2	2.486	123.044	5.00134e+09	4.43269e+09	4.01936e+09	4.83997e+09	4.1374e+09	4.38421e+09	4.43564e+09	4.6177e+09	4.39978e+09	Organic oxygen compounds	Organooxygen compounds	Carbonyl compounds	123-08-0	HMDB0011718	C00633	ko01100//Metabolic pathways;ko01120//Microbial metabolism in diverse environments;ko01061//Biosynthesis of phenylpropanoids	Chemical structure transformation maps;Global and overview maps	Metabolism
Com_149_pos	N6,N6,N6-Trimethyl-L-lysine	--	C9 H20 N2 O2	1.226	189.16	3.48703e+09	1.35858e+09	1.36878e+09	1.59445e+09	2.05061e+09	1.75016e+09	1.74351e+09	1.67305e+09	1.67762e+09	Organic acids and derivatives	Carboxylic acids and derivatives	Amino acids, peptides, and analogues	19253-88-4	HMDB0001325	C03793	ko01100//Metabolic pathways;ko00310//Lysine degradation	Amino acid metabolism;Global and overview maps	Metabolism
Com_151_pos	Urocanic acid	--	C6 H6 N2 O2	1.761	139.05	1.06227e+08	1.09274e+08	6.87998e+07	5.87647e+07	7.01479e+07	9.55542e+07	4.24318e+08	4.33286e+08	3.52432e+08	Organoheterocyclic compounds	Azoles	Imidazoles	3465-72-3	HMDB0000301	C00785	ko01100//Metabolic pathways;ko00340//Histidine metabolism	Amino acid metabolism;Global and overview maps	Metabolism
Com_152_pos	Diaminopimelic acid	--	C7 H14 N2 O4	1.394	191.103	4.75296e+09	2.28544e+09	3.10773e+09	3.48832e+09	2.88371e+09	3.25198e+09	2.30156e+09	2.45196e+09	2.59634e+09	Organic acids and derivatives	Carboxylic acids and derivatives	Amino acids, peptides, and analogues	-	HMDB0242532	-	-	-	-
Com_190_pos	Propionylcarnitine	--	C10 H19 N O4	3.192	218.139	7.05007e+08	1.63168e+09	1.61354e+09	1.7567e+09	1.27107e+09	1.35479e+09	1.84641e+09	1.92436e+09	1.55859e+09	Lipids and lipid-like molecules	Fatty Acyls	Fatty acid esters	20064-19-1	HMDB0000824	-	-	-	-
Com_203_pos	N3,N4-Dimethyl-L-arginine	--	C8 H18 N4 O2	1.408	203.151	1.85937e+09	1.15755e+09	2.13833e+09	1.70404e+09	2.27747e+09	1.87141e+09	1.62195e+09	1.73364e+09	1.88178e+09	--	--	--	--	--	-	-	-	-
Com_226_pos	Nicotinamide	--	C6 H6 N2 O	2.063	123.056	5.73062e+08	5.83963e+08	5.85607e+08	5.99427e+08	8.59371e+08	3.90912e+08	3.58293e+08	4.07779e+08	4.27147e+08	Organoheterocyclic compounds	Pyridines and derivatives	Pyridinecarboxylic acids and derivatives	98-92-0	HMDB0001406	C00153	ko01100//Metabolic pathways;ko00760//Nicotinate and nicotinamide metabolism	Global and overview maps;Metabolism of cofactors and vitamins	Metabolism
Com_287_pos	Coumarin	--	C9 H6 O2	2.485	147.044	2.10586e+09	1.88134e+09	1.68485e+09	2.03219e+09	1.72573e+09	1.83377e+09	1.87218e+09	1.93955e+09	1.85434e+09	Phenylpropanoids and polyketides	Coumarins and derivatives	HASH(0x2b92240)	91-64-5	HMDB0001218	C05851	ko01110//Biosynthesis of secondary metabolites;ko00999//Biosynthesis of various plant secondary metabolites	Biosynthesis of other secondary metabolites;Global and overview maps	Metabolism
Com_327_pos	4-Phenylbutyric acid	--	C10 H12 O2	5.833	165.091	6.92236e+08	4.87298e+08	4.24769e+08	5.50133e+08	5.2308e+08	5.37192e+08	6.8876e+08	6.79552e+08	6.59557e+08	Benzenoids	Benzene and substituted derivatives	HASH(0x36a6310)	1821-12-1	HMDB0000543	-	-	-	-
Com_493_pos	L-Iditol	--	C6 H14 O6	1.593	165.076	4.54716e+09	9.49698e+08	2.21049e+09	2.30709e+09	3.21997e+09	3.07574e+09	2.48726e+09	2.72398e+09	3.00207e+09	Organic oxygen compounds	Organooxygen compounds	Carbohydrates and carbohydrate conjugates	488-45-9	HMDB0011632	-	-	-	-
Com_533_pos	L-(+)-Citrulline	--	C6 H13 N3 O3	1.331	176.103	1.60605e+07	1.21385e+08	5.03383e+07	4.83264e+07	4.79861e+07	4.16915e+07	8.28809e+07	9.35212e+07	1.1037e+08	--	--	--	--	--	-	-	-	-
Com_543_pos	Physostigmine	--	C15 H21 N3 O2	4.995	276.171	1.91039e+09	7.87188e+06	8.58896e+06	1.15163e+07	6.53845e+08	9.56388e+08	7.42468e+08	7.31656e+08	6.19487e+08	Organoheterocyclic compounds	Indoles and derivatives	Pyrroloindoles	57-47-6	HMDB0015116	C06535	ko01110//Biosynthesis of secondary metabolites;ko01063//Biosynthesis of alkaloids derived from shikimate pathway;ko00901//Indole alkaloid biosynthesis	Biosynthesis of other secondary metabolites;Chemical structure transformation maps;Global and overview maps	Metabolism
Com_649_pos	D-Panthenol	--	C9 H19 N O4	2.018	206.139	1.60004e+08	1.74913e+07	2.05769e+07	2.35887e+07	2.3071e+07	4.99068e+07	7.96278e+07	8.22163e+07	8.60235e+07	Lipids and lipid-like molecules	Fatty Acyls	Fatty amides	-	HMDB0304820	C05944	ko00770//Pantothenate and CoA biosynthesis	Metabolism of cofactors and vitamins	Metabolism
Com_659_pos	Methyl-2-aminobenzoate	--	C8 H9 N O2	5.511	152.071	2.92142e+07	2.47265e+08	3.05467e+08	1.44914e+08	3.97172e+08	2.13601e+08	3.06655e+08	2.91088e+08	2.9157e+08	--	--	--	--	--	-	-	-	-
Com_670_pos	β-Nicotinamide mononucleotide	--	C11 H15 N2 O8 P	1.443	335.064	6.76107e+08	4.58182e+07	1.9339e+07	7.06226e+07	6.73507e+07	4.19209e+07	1.03252e+07	1.02627e+07	1.01244e+07	--	--	--	--	--	C00455	ko01100//Metabolic pathways;ko00760//Nicotinate and nicotinamide metabolism	Global and overview maps;Metabolism of cofactors and vitamins	Metabolism
Com_694_pos	Pilocarpine	--	C11 H16 N2 O2	3.273	226.155	2.25543e+09	5.13631e+08	4.36618e+08	3.7439e+08	4.50179e+08	6.00827e+08	6.68685e+08	7.06156e+08	6.56421e+08	Alkaloids and derivatives	-	HASH(0x1ec7620)	54-71-7	HMDB0015217	C07474	ko01110//Biosynthesis of secondary metabolites;ko01065//Biosynthesis of alkaloids derived from histidine and purine	Chemical structure transformation maps;Global and overview maps	Metabolism
Com_787_pos	2-Amino-1,3,4-octadecanetriol	--	C18 H39 N O3	7.029	318.3	1.97091e+07	9.58929e+07	1.23111e+08	2.48812e+08	6.09867e+07	5.3382e+07	1.00712e+08	1.09823e+08	9.96417e+07	--	--	--	--	--	-	-	-	-
Com_807_pos	Thymine	--	C5 H6 N2 O2	4.837	127.051	9.23766e+07	1.33e+08	1.01487e+08	1.42951e+08	1.10137e+08	1.14577e+08	1.4311e+08	1.61358e+08	1.54128e+08	Organoheterocyclic compounds	Diazines	Pyrimidines and pyrimidine derivatives	65-71-4	HMDB0000262	C00178	ko01100//Metabolic pathways;ko00240//Pyrimidine metabolism	Global and overview maps;Nucleotide metabolism	Metabolism
Com_879_pos	2'-Deoxyadenosine	--	C10 H13 N5 O3	3.648	252.109	6.62756e+07	1.38633e+08	7.59692e+07	2.18388e+08	6.14405e+07	1.04099e+08	1.51511e+08	1.59721e+08	1.55226e+08	Nucleosides, nucleotides, and analogues	Purine nucleosides	Purine 2'-deoxyribonucleosides	958-09-8	HMDB0000101	C00559	ko01100//Metabolic pathways;ko02010//ABC transporters;ko00230//Purine metabolism	Global and overview maps;Membrane transport;Nucleotide metabolism	Environmental Information Processing;Metabolism
Com_896_pos	L-5-Hydroxytryptophan	--	C11 H12 N2 O3	2.691	221.092	3.21857e+08	4.50894e+08	3.25311e+08	4.04837e+08	3.192e+08	3.46547e+08	3.22505e+08	3.36639e+08	3.41412e+08	Organoheterocyclic compounds	Indoles and derivatives	Tryptamines and derivatives	895096	HMDB0000472	C00643	ko01100//Metabolic pathways;ko01063//Biosynthesis of alkaloids derived from shikimate pathway;ko00380//Tryptophan metabolism	Amino acid metabolism;Chemical structure transformation maps;Global and overview maps	Metabolism
Com_991_pos	Carvone	--	C10 H14 O	6.532	151.112	3.22539e+07	2.4784e+07	4.10493e+07	2.93213e+07	2.76454e+07	2.89086e+07	9.92483e+07	1.01969e+08	9.77858e+07	Lipids and lipid-like molecules	Prenol lipids	Monoterpenoids	22327-39-5	HMDB0035824	C11383	ko01110//Biosynthesis of secondary metabolites	Global and overview maps	Metabolism
Com_1066_pos	Acetophenone	--	C8 H8 O	2.488	121.065	5.41152e+08	4.94891e+08	4.61807e+08	5.06126e+08	4.77705e+08	4.62085e+08	4.71849e+08	5.17313e+08	4.69859e+08	Organic oxygen compounds	Organooxygen compounds	Carbonyl compounds	98-86-2	HMDB0033910	C07113	ko01120//Microbial metabolism in diverse environments	Global and overview maps	Metabolism
Com_1117_pos	5α-Dihydrotestosterone	--	C19 H30 O2	7.394	291.232	1.85934e+07	3.21205e+07	7.55932e+07	2.53273e+07	4.46462e+07	2.23662e+07	8.64293e+07	8.37082e+07	7.85915e+07	--	--	--	--	--	-	-	-	-
Com_1506_pos	trans-4-Hydroxy-L-proline	--	C5 H9 N O3	1.513	132.066	2.46722e+08	1.27409e+08	1.19813e+08	1.92172e+08	1.71243e+08	1.57016e+08	1.40624e+08	2.04119e+08	2.18035e+08	Organic acids and derivatives	Carboxylic acids and derivatives	Amino acids, peptides, and analogues	51-35-4	HMDB0000725	C01157	ko01100//Metabolic pathways;ko02010//ABC transporters;ko00470//D-Amino acid metabolism;ko00330//Arginine and proline metabolism	Amino acid metabolism;Global and overview maps;Membrane transport;Metabolism of other amino acids	Environmental Information Processing;Metabolism
Com_1618_pos	N1-tetrahydrofuran-2-ylmethyl-2-cyanoacetamide	--	C8 H12 N2 O2	4.534	169.097	3.87112e+07	1.21209e+08	7.12702e+07	1.81801e+08	4.51336e+07	2.56372e+08	1.01633e+08	1.03326e+08	1.06466e+08	--	--	--	--	--	-	-	-	-
Com_1816_pos	4-Methyl-5-thiazoleethanol	--	C6 H9 N O S	4.762	144.048	2.03876e+08	9.25697e+07	7.33062e+07	8.46107e+07	9.47031e+07	1.11931e+08	9.73703e+07	9.55519e+07	9.80344e+07	Organoheterocyclic compounds	Azoles	Thiazoles	137-00-8	HMDB0032985	C04294	ko01100//Metabolic pathways;ko00730//Thiamine metabolism	Global and overview maps;Metabolism of cofactors and vitamins	Metabolism
Com_1894_pos	Spermine	--	C10 H26 N4	1.148	203.223	2.66929e+06	1.78371e+08	8.85225e+07	5.25058e+07	5.30898e+07	6.17141e+07	5.76437e+07	5.93108e+07	4.94936e+07	Organic nitrogen compounds	Organonitrogen compounds	Amines	71-44-3	HMDB0001256	C00750	ko01100//Metabolic pathways;ko00330//Arginine and proline metabolism;ko00480//Glutathione metabolism;ko00770//Pantothenate and CoA biosynthesis;ko00410//beta-Alanine metabolism	Amino acid metabolism;Global and overview maps;Metabolism of cofactors and vitamins;Metabolism of other amino acids	Metabolism
Com_2032_pos	Caffeine	--	C8 H10 N4 O2	1.32	195.088	1.58764e+08	1.30696e+07	1.20927e+07	1.30374e+07	1.05878e+07	4.11289e+07	7.18107e+07	7.18333e+07	7.84342e+07	Organoheterocyclic compounds	Imidazopyrimidines	Purines and purine derivatives	21399	HMDB0001847	C07481	ko01100//Metabolic pathways;ko01110//Biosynthesis of secondary metabolites;ko01120//Microbial metabolism in diverse environments;ko01060//Biosynthesis of plant secondary metabolites;ko01065//Biosynthesis of alkaloids derived from histidine and purine;ko00232//Caffeine metabolism	Biosynthesis of other secondary metabolites;Chemical structure transformation maps;Global and overview maps	Metabolism
Com_2410_pos	8-Hydroxyquinoline	--	C9 H7 N O	3.953	146.06	1.40862e+08	1.66267e+08	1.53738e+08	2.24139e+08	1.36281e+08	1.68092e+08	1.49147e+08	1.42338e+08	1.54378e+08	--	--	--	--	--	-	-	-	-
Com_2598_pos	2-Methylhippuric acid	--	C10 H11 N O3	2.196	194.081	2.48373e+07	2.10306e+07	2.22622e+07	2.77506e+07	3.16521e+07	2.98052e+07	4.96409e+07	4.85935e+07	5.10402e+07	Benzenoids	Benzene and substituted derivatives	Benzoic acids and derivatives	42013-20-7	HMDB0011723	C01586	ko01100//Metabolic pathways	Global and overview maps	Metabolism
Com_2725_pos	3-Methylcrotonylglycine	--	C7 H11 N O3	5.488	158.082	3.69174e+07	5.31644e+07	5.13479e+07	5.01727e+07	6.08361e+07	4.60226e+07	4.48538e+07	5.03894e+07	5.90721e+07	Organic acids and derivatives	Carboxylic acids and derivatives	Amino acids, peptides, and analogues	33008-07-0	HMDB0000459	-	-	-	-
Com_2893_pos	4-morpholinobenzoic acid	--	C11 H13 N O3	4.793	208.098	3.48162e+07	1.73398e+07	4.07744e+07	4.52084e+07	7.28969e+07	3.84383e+07	3.28153e+07	2.53989e+07	3.25287e+07	--	--	--	--	--	-	-	-	-
Com_2970_pos	Desthiobiotin	--	C10 H18 N2 O3	5.108	215.14	4.70511e+07	7.2683e+07	7.18241e+07	8.60003e+07	8.28052e+07	7.66201e+07	7.23741e+07	6.69333e+07	4.71459e+07	Lipids and lipid-like molecules	Fatty Acyls	Fatty acids and conjugates	533-48-2	HMDB0003581	C01909	ko01100//Metabolic pathways;ko00780//Biotin metabolism	Global and overview maps;Metabolism of cofactors and vitamins	Metabolism
Com_3079_pos	L(-)-Carnitine	--	C7 H15 N O3	4.6	162.113	1.90773e+07	1.38034e+07	1.615e+07	2.29749e+07	1.63806e+07	1.64609e+07	2.10614e+07	2.08252e+07	2.13371e+07	--	--	--	--	--	-	-	-	-
Com_3456_pos	2-Amino-1,3-octadecanediol	--	C18 H39 N O2	6.665	302.305	1.16218e+07	4.32399e+07	2.08667e+07	4.69412e+07	3.12336e+07	1.84493e+07	1.77814e+07	1.91723e+07	1.75473e+07	Organic nitrogen compounds	Organonitrogen compounds	Amines	-	HMDB0242634	-	-	-	-
Com_3876_pos	(2-morpholino-5-nitrophenyl)methanol	--	C11 H14 N2 O4	5.353	239.104	2.61773e+06	4.0711e+07	2.06145e+07	3.33903e+07	4.43959e+06	4.78983e+07	1.29824e+07	1.36956e+07	1.3229e+07	--	--	--	--	--	-	-	-	-
Com_4103_pos	Ecgonine	--	C9 H15 N O3	2.565	186.112	2.75775e+07	8.49485e+07	8.19719e+07	6.15026e+07	5.47656e+07	5.88056e+07	6.1611e+07	6.93907e+07	6.85273e+07	Alkaloids and derivatives	Tropane alkaloids	HASH(0x221d2d8)	481-37-8	HMDB0006548	-	-	-	-
Com_4869_pos	7-(1H-pyrrol-1-yl)-5H-chromeno[2,3-b]pyridin-5-one	--	C16 H10 N2 O2	6.342	263.082	1.31753e+07	1.39838e+07	1.39163e+07	3.40926e+07	1.97566e+07	2.01442e+07	1.25413e+07	1.27314e+07	1.24971e+07	--	--	--	--	--	-	-	-	-
Com_5030_pos	N8-Acetylspermidine	--	C9 H21 N3 O	1.663	188.176	1.46443e+08	5.35326e+07	5.67195e+07	1.05294e+08	5.72303e+07	9.34398e+07	1.43642e+08	1.43213e+08	1.3891e+08	Organic acids and derivatives	Carboximidic acids and derivatives	Carboximidic acids	13431-24-8	HMDB0002189	-	-	-	-
Com_5737_pos	Ecgonine methyl ester	--	C10 H17 N O3	4.146	200.129	7.18421e+07	7.91975e+07	1.29353e+08	1.98226e+08	1.11199e+08	1.44166e+08	9.9492e+07	1.01125e+08	9.82042e+07	Organic acids and derivatives	Carboxylic acids and derivatives	Amino acids, peptides, and analogues	-	HMDB0062751	C12448	ko01100//Metabolic pathways;ko01110//Biosynthesis of secondary metabolites;ko01064//Biosynthesis of alkaloids derived from ornithine, lysine and nicotinic acid	Chemical structure transformation maps;Global and overview maps	Metabolism
Com_5821_pos	Epitestosterone	--	C19 H28 O2	7.008	289.216	1.98636e+07	1.85907e+07	2.33173e+07	1.2175e+07	1.75836e+07	1.97707e+07	5.4381e+07	5.38287e+07	5.38914e+07	Lipids and lipid-like molecules	Steroids and steroid derivatives	Androstane steroids	481-30-1	HMDB0000628	-	-	-	-
Com_5943_pos	2-morpholino-1-phenyl-1-ethanol	--	C12 H17 N O2	5.104	208.134	2.18091e+06	1.45904e+07	1.31384e+07	1.68147e+07	1.25842e+07	1.50279e+07	1.70022e+07	2.29696e+07	1.79305e+07	--	--	--	--	--	-	-	-	-
Com_6479_pos	1-Phenyl-3-methyl-5-pyrazolone	--	C10 H10 N2 O	4.049	175.087	5.2438e+07	6.13709e+07	6.82525e+07	6.491e+07	4.6697e+07	4.57769e+07	5.71102e+07	6.07173e+07	5.737e+07	Organoheterocyclic compounds	Azolines	Pyrazolines	-	HMDB0251697	-	-	-	-
Com_7761_pos	Dihydrothymine	--	C5 H8 N2 O2	0.601	129.066	8.47784e+07	7.48726e+07	7.15982e+07	5.86553e+07	7.00756e+07	7.80883e+07	6.88511e+07	7.25142e+07	8.81323e+07	Organoheterocyclic compounds	Diazines	Pyrimidines and pyrimidine derivatives	19140-80-8	HMDB0000079	-	-	-	-
Com_7793_pos	Muramic acid	--	C9 H17 N O7	2.012	252.108	9.62507e+06	8.83761e+06	6.70896e+06	1.17408e+07	8.06899e+06	1.14757e+07	9.54469e+06	8.89905e+06	9.20929e+06	Organic oxygen compounds	Organooxygen compounds	Carbohydrates and carbohydrate conjugates	1114-41-6	HMDB0003254	-	-	-	-
Com_8504_pos	D-Sphingosine	--	C18 H37 N O2	8.588	300.29	251697	1.75572e+06	7.50744e+06	1.63385e+07	1.63193e+06	2.08904e+06	3.77939e+06	3.66881e+06	3.5254e+06	Organic nitrogen compounds	Organonitrogen compounds	Amines	123-78-4	HMDB0000252	C00319	ko01100//Metabolic pathways;ko00600//Sphingolipid metabolism	Global and overview maps;Lipid metabolism	Metabolism
Com_8962_pos	2-Methoxybenzaldehyde	--	C8 H8 O2	6.009	137.06	9.42042e+07	2.91809e+07	4.80937e+07	6.4732e+07	6.71289e+07	5.57989e+07	4.86568e+07	6.47485e+07	4.18742e+07	Benzenoids	Benzene and substituted derivatives	Benzoyl derivatives	135-02-4	HMDB0033766	-	-	-	-
Com_9130_pos	N'1-(2,2-dimethylpropanoyl)-2,2-dimethylpropanohydrazide	--	C10 H20 N2 O2	5.063	201.16	6.16959e+06	744053	1.92602e+06	2.41279e+06	1.02433e+06	2.45027e+06	7.18734e+06	6.04867e+06	7.2031e+06	--	--	--	--	--	-	-	-	-
Com_9841_pos	N1-(2,3-dihydro-1,4-benzodioxin-6-yl)acetamide	--	C10 H11 N O3	3.996	194.082	4.33057e+07	4.00427e+07	4.92275e+07	4.02089e+07	4.29658e+07	4.35121e+07	4.087e+07	4.87994e+07	5.76877e+07	--	--	--	--	--	-	-	-	-
Com_10120_pos	N-Desmethylclobazam	--	C15 H11 Cl N2 O2	1.133	287.058	1.69503e+07	9.51762e+06	7.11115e+06	5.05676e+06	1.12202e+07	5.39219e+06	3.25908e+06	3.57391e+06	3.28439e+06	Organoheterocyclic compounds	Benzodiazepines	HASH(0xab747a0)	22316-55-8	HMDB0060970	-	-	-	-
Com_10179_pos	3-(1-benzylpiperidin-4-yl)-3H-[1,2,3]triazolo[4,5-b]pyridine	--	C17 H19 N5	5.585	294.171	1.03983e+06	1.78492e+06	1.73541e+06	2.26726e+06	2.86314e+06	1.66554e+06	1.19728e+06	1.34178e+06	1.59024e+06	--	--	--	--	--	-	-	-	-
Com_11225_pos	DL-2-(acetylamino)-3-phenylpropanoic acid	--	C11 H13 N O3	5.582	208.097	1.05047e+07	5.88357e+06	5.67554e+06	1.16746e+07	5.71294e+06	7.25834e+06	8.07345e+06	7.99571e+06	8.95982e+06	--	--	--	--	--	-	-	-	-
Com_11502_pos	Androsterone	--	C19 H30 O2	8.589	291.232	3.83131e+06	6.46643e+06	2.4436e+07	2.68402e+07	2.51811e+07	7.2579e+06	9.80004e+06	8.56892e+06	9.10772e+06	Lipids and lipid-like molecules	Steroids and steroid derivatives	Androstane steroids	53-41-8	HMDB0000031	C00523	ko01100//Metabolic pathways	Global and overview maps	Metabolism
Com_11673_pos	4-(benzoylamino)-3-hydroxybutanoic acid	--	C11 H13 N O4	3.132	224.092	1.10445e+06	5.28627e+06	5.42416e+06	3.87552e+06	4.72193e+06	4.01537e+06	7.12055e+06	7.15336e+06	7.3728e+06	--	--	--	--	--	-	-	-	-
Com_11766_pos	2-Acetylpyridine	--	C7 H7 N O	0.613	122.06	1.34943e+08	1.07297e+08	1.24942e+08	8.30564e+07	1.15624e+08	9.78183e+07	1.0698e+08	1.31035e+08	9.77934e+07	Organic oxygen compounds	Organooxygen compounds	Carbonyl compounds	1122-62-9	HMDB0035281	-	-	-	-
Com_12190_pos	Palmitoyl ethanolamide	--	C18 H37 N O2	11.127	300.29	222554	1.4947e+06	1.63095e+06	1.77735e+06	709829	801999	2.3622e+06	2.59572e+06	2.25767e+06	Organic acids and derivatives	Carboximidic acids and derivatives	Carboximidic acids	544-31-0	HMDB0002100	-	-	-	-
Com_12377_pos	Carnosine	--	C9 H14 N4 O3	1.23	227.114	8.49068e+06	5.23289e+06	4.69459e+06	4.68955e+06	5.29477e+06	4.97954e+06	7.82811e+06	7.02853e+06	5.67999e+06	Organic acids and derivatives	Peptidomimetics	Hybrid peptides	305-84-0	HMDB0000033	C00386	ko01100//Metabolic pathways;ko00340//Histidine metabolism;ko00410//beta-Alanine metabolism	Amino acid metabolism;Global and overview maps;Metabolism of other amino acids	Metabolism
Com_13632_pos	Phenmetrazine	--	C11 H15 N O	4.717	178.123	2.30079e+07	2.12019e+07	2.08466e+07	1.485e+07	2.40577e+07	1.78655e+07	2.13036e+07	1.98199e+07	2.08065e+07	Organoheterocyclic compounds	Oxazinanes	Morpholines	134-49-6	HMDB0014968	-	-	-	-
Com_15236_pos	2-{[methyl(2,3,4,5,6-pentahydroxyhexyl)amino]methylidene}malononitrile	--	C11 H17 N3 O5	1.266	272.125	1.63339e+06	1.0654e+06	1.12413e+06	988802	1.2171e+06	2.25093e+06	2.01303e+06	2.46343e+06	2.97688e+06	--	--	--	--	--	-	-	-	-
Com_17325_pos	D-Carnitine	--	C7 H15 N O3	2.691	162.113	6.2576e+07	4.47041e+07	5.14409e+07	6.21296e+07	5.17805e+07	5.23222e+07	6.50978e+07	7.02448e+07	7.09146e+07	Organic nitrogen compounds	Organonitrogen compounds	Quaternary ammonium salts	541-15-1	HMDB0000062	-	-	-	-
Com_21182_pos	3'-Adenosine monophosphate (3'-AMP)	--	C10 H14 N5 O7 P	3.151	348.071	1.12609e+07	1.75111e+06	1.16114e+06	2.44542e+06	809029	1.75991e+06	2.6999e+06	2.08912e+06	2.26103e+06	--	--	--	--	--	-	-	-	-
Com_21412_pos	N-Acetylhistamine	--	C7 H11 N3 O	1.101	154.098	7.74696e+06	1.32851e+06	1.12377e+06	977300	1.10276e+06	1.52656e+06	1.24e+06	1.16874e+06	1.19472e+06	Organic acids and derivatives	Carboxylic acids and derivatives	Carboxylic acid derivatives	673-49-4	HMDB0013253	C05135	ko00340//Histidine metabolism	Amino acid metabolism	Metabolism
Com_22098_pos	Tetramethylpyrazine	--	C8 H12 N2	0.59	137.107	2.05579e+07	2.44283e+07	1.92275e+07	1.67573e+07	2.67842e+07	2.92639e+07	1.60118e+07	2.36881e+07	3.139e+07	Organoheterocyclic compounds	Diazines	Pyrazines	1124-11-4	HMDB0036584	-	-	-	-
Com_23191_pos	1-[(3,5-dimethylisoxazol-4-yl)sulfonyl]piperidine	--	C10 H16 N2 O3 S	5.326	245.096	1.48773e+06	2.0689e+06	829384	1.92934e+06	981544	2.17001e+06	849835	1.04176e+06	923709	--	--	--	--	--	-	-	-	-
Com_23979_pos	Methyl indole-3-acetate	--	C11 H11 N O2	4.762	207.113	8.95299e+06	5.92117e+06	423204	4.1614e+06	3.43014e+06	6.12635e+06	6.95676e+06	5.06595e+06	6.63013e+06	Organoheterocyclic compounds	Indoles and derivatives	Indolyl carboxylic acids and derivatives	1912-33-0	HMDB0029738	-	-	-	-
Com_24153_pos	Testosterone	--	C19 H28 O2	8.215	289.216	266774	9.79528e+06	1.58128e+07	1.37436e+07	8.61803e+06	2.50094e+06	7.14764e+06	7.09181e+06	5.57097e+06	Lipids and lipid-like molecules	Steroids and steroid derivatives	Sulfated steroids	651-45-6	HMDB0002833	C00535	ko01100//Metabolic pathways;ko01120//Microbial metabolism in diverse environments;ko07226//Progesterone, androgen and estrogen receptor agonists/antagonists	Global and overview maps;Target-based classification: Nuclear receptors	Drug Development;Metabolism
Com_34756_pos	Cytidine 5'-monophosphate (hydrate)	--	C9 H14 N3 O8 P	1.432	324.059	3.87663e+06	3.29153e+06	2.99294e+06	2.76926e+06	3.32629e+06	3.20352e+06	3.01084e+06	2.85965e+06	3.02744e+06	--	--	--	--	--	-	-	-	-
Com_39143_pos	Adenosine 3'5'-cyclic monophosphate	--	C10 H12 N5 O6 P	4.053	330.06	190231	153100	174333	158990	406507	162251	160700	168411	170044	--	--	--	--	--	-	-	-	-
Com_2_pos	L-Phenylalanine	--	C9 H11 N O2	4.894	166.086	5.12166e+10	5.06254e+10	3.86895e+10	4.71836e+10	4.18433e+10	4.45338e+10	5.58168e+10	5.20501e+10	5.33693e+10	Organic acids and derivatives	Carboxylic acids and derivatives	Amino acids, peptides, and analogues	-	HMDB0250791	C00079	ko01100//Metabolic pathways;ko01110//Biosynthesis of secondary metabolites;ko01060//Biosynthesis of plant secondary metabolites;ko01230//Biosynthesis of amino acids;ko02010//ABC transporters;ko01063//Biosynthesis of alkaloids derived from shikimate pathway;ko01061//Biosynthesis of phenylpropanoids;ko01070//Biosynthesis of plant hormones;ko00470//D-Amino acid metabolism;ko01210//2-Oxocarboxylic ac…	Amino acid metabolism;Biosynthesis of other secondary metabolites;Chemical structure transformation maps;Global and overview maps;Membrane transport;Metabolism of other amino acids;Translation	Environmental Information Processing;Genetic Information Processing;Metabolism
Com_13_pos	DL-Tryptophan	--	C11 H12 N2 O2	5.139	205.097	1.49113e+10	1.85915e+10	1.03763e+10	1.07322e+10	1.05618e+10	1.19082e+10	1.43119e+10	1.41057e+10	1.42194e+10	Organoheterocyclic compounds	Indoles and derivatives	Indolyl carboxylic acids and derivatives	20064	HMDB0030396	-	-	-	-
Com_14_pos	Methionine	--	C5 H11 N O2 S	1.988	150.058	2.40924e+10	3.62106e+10	2.56994e+10	2.89156e+10	3.18292e+10	2.61016e+10	2.60837e+10	2.63574e+10	2.72884e+10	Organic acids and derivatives	Carboxylic acids and derivatives	Amino acids, peptides, and analogues	59-51-8	HMDB0033951	-	-	-	-
Com_17_pos	Proline	--	C5 H9 N O2	1.419	116.071	2.90798e+10	2.17613e+10	2.61413e+10	2.55161e+10	2.64223e+10	2.93566e+10	2.49851e+10	2.77664e+10	2.86452e+10	Organic acids and derivatives	Carboxylic acids and derivatives	Amino acids, peptides, and analogues	344-25-2	HMDB0003411	-	-	-	-
Com_28_pos	DL-Arginine	--	C6 H14 N4 O2	1.261	175.119	2.62821e+10	1.23532e+10	1.22404e+10	1.19334e+10	1.47593e+10	1.49175e+10	1.38244e+10	1.46163e+10	1.37293e+10	Organic acids and derivatives	Carboxylic acids and derivatives	Amino acids, peptides, and analogues	-	HMDB0251511	-	-	-	-
Com_51_pos	L-Histidine	--	C6 H9 N3 O2	1.243	156.077	8.00617e+09	1.20467e+10	1.31975e+10	3.53812e+09	1.03552e+10	9.9787e+09	1.06621e+10	1.06971e+10	1.05634e+10	Organic acids and derivatives	Carboxylic acids and derivatives	Amino acids, peptides, and analogues	71-00-1	HMDB0000177	C00135	ko01100//Metabolic pathways;ko01110//Biosynthesis of secondary metabolites;ko01060//Biosynthesis of plant secondary metabolites;ko01230//Biosynthesis of amino acids;ko02010//ABC transporters;ko00470//D-Amino acid metabolism;ko01065//Biosynthesis of alkaloids derived from histidine and purine;ko00340//Histidine metabolism;ko00970//Aminoacyl-tRNA biosynthesis;ko00410//beta-Alanine metabolism;ko0040…	Amino acid metabolism;Biosynthesis of other secondary metabolites;Chemical structure transformation maps;Global and overview maps;Membrane transport;Metabolism of other amino acids;Translation	Environmental Information Processing;Genetic Information Processing;Metabolism
Com_52_pos	L-Glutamic acid	--	C5 H9 N O4	1.319	148.061	2.41865e+10	1.50524e+10	1.63188e+10	1.3124e+10	1.6514e+10	1.05574e+10	1.30064e+10	1.36737e+10	1.38788e+10	Organic acids and derivatives	Carboxylic acids and derivatives	Amino acids, peptides, and analogues	-	HMDB0060475	C00025	ko01100//Metabolic pathways;ko01110//Biosynthesis of secondary metabolites;ko01120//Microbial metabolism in diverse environments;ko01060//Biosynthesis of plant secondary metabolites;ko01230//Biosynthesis of amino acids;ko02010//ABC transporters;ko00470//D-Amino acid metabolism;ko01200//Carbon metabolism;ko01210//2-Oxocarboxylic acid metabolism;ko00330//Arginine and proline metabolism;ko01064//Bio…	Amino acid metabolism;Biosynthesis of other secondary metabolites;Carbohydrate metabolism;Chemical structure transformation maps;Energy metabolism;Global and overview maps;Membrane transport;Metabolism of cofactors and vitamins;Metabolism of other amino acids;Translation	Environmental Information Processing;Genetic Information Processing;Metabolism
Com_54_pos	D-(-)-Glutamine	--	C5 H10 N2 O3	1.303	147.077	7.95728e+09	1.63361e+09	5.85666e+09	2.8757e+09	9.11153e+09	6.56737e+09	1.13754e+10	1.11951e+10	1.199e+10	--	--	--	--	--	-	-	-	-
Com_83_pos	Adenosine	--	C10 H13 N5 O4	3.196	268.104	7.98943e+09	3.31765e+09	3.99654e+09	3.2957e+09	4.28385e+09	3.3385e+09	4.71748e+09	4.86212e+09	3.9853e+09	Nucleosides, nucleotides, and analogues	Purine nucleosides	HASH(0x1b57260)	58-61-7	HMDB0000050	C00212	ko01100//Metabolic pathways;ko02010//ABC transporters;ko00230//Purine metabolism	Global and overview maps;Membrane transport;Nucleotide metabolism	Environmental Information Processing;Metabolism
Com_93_pos	Pipecolic acid	--	C6 H11 N O2	1.758	130.086	6.81401e+09	3.89941e+09	5.64867e+09	6.12544e+09	8.99577e+09	5.78829e+09	3.97816e+09	4.16645e+09	3.95967e+09	Organic acids and derivatives	Carboxylic acids and derivatives	Amino acids, peptides, and analogues	3105-95-1	HMDB0000716	C00408	ko01100//Metabolic pathways;ko01110//Biosynthesis of secondary metabolites;ko01060//Biosynthesis of plant secondary metabolites;ko01064//Biosynthesis of alkaloids derived from ornithine, lysine and nicotinic acid;ko00310//Lysine degradation	Amino acid metabolism;Chemical structure transformation maps;Global and overview maps	Metabolism
Com_153_pos	L-Glutathione oxidized	--	C20 H32 N6 O12 S2	2.316	307.083	1.80504e+08	3.54528e+08	1.60753e+08	2.93813e+07	2.16159e+07	9.22996e+07	2.88557e+08	2.75916e+08	2.66887e+08	--	--	--	--	--	-	-	-	-
Com_174_pos	Threonine	--	C4 H9 N O3	1.324	120.066	3.18157e+09	3.75297e+09	6.54892e+08	1.85702e+09	2.33859e+09	2.3739e+09	2.97585e+09	3.14411e+09	3.17942e+09	Organic acids and derivatives	Carboxylic acids and derivatives	Amino acids, peptides, and analogues	72-19-5	HMDB0000167	C00188	ko01100//Metabolic pathways;ko01110//Biosynthesis of secondary metabolites;ko01120//Microbial metabolism in diverse environments;ko01060//Biosynthesis of plant secondary metabolites;ko01230//Biosynthesis of amino acids;ko02010//ABC transporters;ko00470//D-Amino acid metabolism;ko00260//Glycine, serine and threonine metabolism;ko00970//Aminoacyl-tRNA biosynthesis;ko00261//Monobactam biosynthesis;k…	Amino acid metabolism;Biosynthesis of other secondary metabolites;Chemical structure transformation maps;Global and overview maps;Membrane transport;Metabolism of cofactors and vitamins;Metabolism of other amino acids;Translation	Environmental Information Processing;Genetic Information Processing;Metabolism
Com_177_pos	Uracil	--	C4 H4 N2 O2	1.807	113.035	4.46284e+09	2.69465e+09	3.35451e+09	4.04485e+09	3.21886e+09	3.357e+09	2.94689e+09	3.07578e+09	3.04107e+09	Organoheterocyclic compounds	Diazines	Pyrimidines and pyrimidine derivatives	66-22-8	HMDB0000300	C00106	ko01100//Metabolic pathways;ko00240//Pyrimidine metabolism;ko00770//Pantothenate and CoA biosynthesis;ko00410//beta-Alanine metabolism	Global and overview maps;Metabolism of cofactors and vitamins;Metabolism of other amino acids;Nucleotide metabolism	Metabolism
Com_186_pos	S-Adenosylhomocysteine	--	C14 H20 N6 O5 S	2.377	193.068	1.48727e+09	7.88306e+08	8.40428e+08	5.57437e+08	9.43556e+08	6.81645e+08	9.94889e+08	9.48835e+08	8.89663e+08	Organoheterocyclic compounds	Lactones	Gamma butyrolactones	979-92-0	HMDB0000939	C00021	ko01100//Metabolic pathways;ko01230//Biosynthesis of amino acids;ko00270//Cysteine and methionine metabolism	Amino acid metabolism;Global and overview maps	Metabolism
Com_204_pos	Ornithine	--	C5 H12 N2 O2	1.144	133.097	1.80414e+09	1.60446e+09	1.23955e+09	9.99301e+08	2.1228e+09	1.42914e+09	8.43994e+08	9.50377e+08	8.14656e+08	Organic acids and derivatives	Carboxylic acids and derivatives	Amino acids, peptides, and analogues	348-66-3	HMDB0003374	-	-	-	-
Com_224_pos	Inosine	--	C10 H12 N4 O5	3.726	269.088	5.00124e+09	3.27967e+09	3.2139e+09	3.30753e+09	2.96311e+09	3.1428e+09	3.87015e+09	4.10119e+09	4.09979e+09	Nucleosides, nucleotides, and analogues	Purine nucleosides	HASH(0x93a41a0)	58-63-9	HMDB0000195	C00294	ko01100//Metabolic pathways;ko02010//ABC transporters;ko00230//Purine metabolism	Global and overview maps;Membrane transport;Nucleotide metabolism	Environmental Information Processing;Metabolism
Com_230_pos	Argininosuccinic acid	--	C10 H18 N4 O6	1.302	291.13	3.03499e+09	1.25484e+09	7.71862e+08	6.11173e+08	1.01505e+09	1.4267e+09	8.27423e+08	8.34034e+08	9.31167e+08	Organic acids and derivatives	Carboxylic acids and derivatives	Amino acids, peptides, and analogues	2387-71-5	HMDB0000052	C03406	ko01100//Metabolic pathways;ko01110//Biosynthesis of secondary metabolites;ko01230//Biosynthesis of amino acids;ko00250//Alanine, aspartate and glutamate metabolism;ko00220//Arginine biosynthesis	Amino acid metabolism;Global and overview maps	Metabolism
Com_304_pos	N-Acetyl-D-galactosamine	--	C8 H15 N O6	1.406	222.097	3.28168e+08	3.92634e+08	3.54055e+08	3.67545e+08	3.58627e+08	3.74353e+08	4.92676e+08	5.06365e+08	5.18867e+08	Organic oxygen compounds	Organooxygen compounds	Carbohydrates and carbohydrate conjugates	14131-60-3	HMDB0000853	C01132	ko01100//Metabolic pathways;ko00520//Amino sugar and nucleotide sugar metabolism;ko00052//Galactose metabolism	Carbohydrate metabolism;Global and overview maps	Metabolism
Com_339_pos	Guanine	--	C5 H5 N5 O	4.808	152.057	1.08282e+09	2.03395e+08	1.0351e+08	1.04884e+08	8.74696e+07	3.09317e+08	1.93259e+08	1.93233e+08	1.85343e+08	Organoheterocyclic compounds	Imidazopyrimidines	Purines and purine derivatives	73-40-5	HMDB0000132	C00242	ko01100//Metabolic pathways;ko00230//Purine metabolism	Global and overview maps;Nucleotide metabolism	Metabolism
Com_398_pos	Cystathionine	--	C7 H14 N2 O4 S	1.307	223.075	2.68002e+09	8.18213e+08	2.22607e+09	1.55889e+09	1.98673e+09	2.17107e+09	2.69887e+09	2.76352e+09	2.7933e+09	Organic acids and derivatives	Carboxylic acids and derivatives	Amino acids, peptides, and analogues	56-88-2	HMDB0000099	-	-	-	-
Com_425_pos	Riboflavin	--	C17 H20 N4 O6	5.288	377.146	6.03188e+08	4.71402e+08	4.06689e+08	3.83552e+08	4.25324e+08	3.07485e+08	4.64126e+08	4.32869e+08	4.16994e+08	Nucleosides, nucleotides, and analogues	Flavin nucleotides	HASH(0x6141090)	146-17-8	HMDB0001520	C00255	ko01100//Metabolic pathways;ko01110//Biosynthesis of secondary metabolites;ko02010//ABC transporters;ko00740//Riboflavin metabolism	Global and overview maps;Membrane transport;Metabolism of cofactors and vitamins	Environmental Information Processing;Metabolism
Com_429_pos	5'-S-Methyl-5'-thioadenosine	--	C11 H15 N5 O3 S	5.104	298.098	5.53642e+07	8.50161e+07	1.28067e+08	2.00786e+08	2.76582e+08	1.17189e+08	1.00615e+08	9.99821e+07	9.60046e+07	Nucleosides, nucleotides, and analogues	5'-deoxyribonucleosides	5'-deoxy-5'-thionucleosides	2457-80-9	HMDB0001173	C00170	ko01100//Metabolic pathways;ko01060//Biosynthesis of plant secondary metabolites;ko00270//Cysteine and methionine metabolism	Amino acid metabolism;Chemical structure transformation maps;Global and overview maps	Metabolism
Com_483_pos	2-Aminoadipic acid	--	C6 H11 N O4	1.436	162.076	4.53425e+08	4.61714e+08	5.99485e+08	5.27097e+08	6.67755e+08	5.65168e+08	5.56147e+08	6.02177e+08	5.70287e+08	Organic acids and derivatives	Carboxylic acids and derivatives	Amino acids, peptides, and analogues	-	HMDB0302754	C00956	ko01100//Metabolic pathways;ko01110//Biosynthesis of secondary metabolites;ko01230//Biosynthesis of amino acids;ko01210//2-Oxocarboxylic acid metabolism;ko00310//Lysine degradation;ko00300//Lysine biosynthesis;ko00311//Penicillin and cephalosporin biosynthesis	Amino acid metabolism;Biosynthesis of other secondary metabolites;Global and overview maps	Metabolism
Com_505_pos	Hypoxanthine	--	C5 H4 N4 O	4.554	137.046	9.28521e+08	5.62763e+08	4.38068e+08	5.86288e+08	3.83957e+08	5.56051e+08	7.04326e+08	6.5345e+08	6.88594e+08	Organoheterocyclic compounds	Imidazopyrimidines	Purines and purine derivatives	68-94-0	HMDB0000157	C00262	ko01100//Metabolic pathways;ko00230//Purine metabolism	Global and overview maps;Nucleotide metabolism	Metabolism
Com_590_pos	L-Kynurenine	--	C10 H12 N2 O3	4.758	209.093	3.57475e+08	5.16284e+08	4.34069e+08	3.80539e+08	3.02043e+08	3.26053e+08	3.20421e+08	3.19599e+08	3.1771e+08	Organic oxygen compounds	Organooxygen compounds	Carbonyl compounds	2922-83-0	HMDB0000684	C00328	ko01100//Metabolic pathways;ko00380//Tryptophan metabolism	Amino acid metabolism;Global and overview maps	Metabolism
Com_865_pos	5-Hydroxytryptophan	--	C11 H12 N2 O3	4.805	221.093	1.64621e+08	3.96631e+07	5.11129e+07	6.40305e+07	5.35849e+07	7.70074e+07	1.44973e+08	1.43713e+08	1.42034e+08	Organoheterocyclic compounds	Indoles and derivatives	Tryptamines and derivatives	895096	HMDB0000472	-	-	-	-
Com_878_pos	Pyridoxine	--	C8 H11 N O3	2.136	170.081	1.00097e+08	1.05646e+08	1.22172e+08	1.32042e+08	1.44314e+08	1.19427e+08	1.06363e+08	1.07392e+08	1.10241e+08	Organoheterocyclic compounds	Pyridines and derivatives	Pyridoxines	58-56-0	HMDB0301760	C00314	ko01100//Metabolic pathways;ko01120//Microbial metabolism in diverse environments;ko00750//Vitamin B6 metabolism	Global and overview maps;Metabolism of cofactors and vitamins	Metabolism
Com_984_pos	Methionine sulfoxide	--	C5 H11 N O3 S	1.346	166.053	3.43725e+08	6.09592e+08	5.38931e+08	5.36241e+08	6.62105e+08	5.29814e+08	5.59816e+08	5.77697e+08	6.38369e+08	Organic acids and derivatives	Carboxylic acids and derivatives	Amino acids, peptides, and analogues	3226-65-1	HMDB0002005	C02989	ko01100//Metabolic pathways;ko00270//Cysteine and methionine metabolism	Amino acid metabolism;Global and overview maps	Metabolism
Com_1003_pos	Adenine	--	C5 H5 N5	3.616	136.062	4.60987e+08	3.24709e+08	3.02825e+08	3.45242e+08	3.13433e+08	2.94311e+08	3.5467e+08	3.63239e+08	3.71048e+08	Organoheterocyclic compounds	Imidazopyrimidines	Purines and purine derivatives	73-24-5	HMDB0000034	C00147	ko01100//Metabolic pathways;ko01110//Biosynthesis of secondary metabolites;ko00230//Purine metabolism	Global and overview maps;Nucleotide metabolism	Metabolism
Com_1096_pos	Thiamine	--	C12 H16 N4 O S	1.312	265.112	1.57037e+08	2.16044e+08	1.94655e+08	1.91291e+08	2.20712e+08	2.00161e+08	2.43701e+08	2.4264e+08	2.76367e+08	Organoheterocyclic compounds	Diazines	Pyrimidines and pyrimidine derivatives	-	HMDB0303167	C00378	ko01100//Metabolic pathways;ko02010//ABC transporters;ko00730//Thiamine metabolism;ko04122//Sulfur relay system	Folding, sorting and degradation;Global and overview maps;Membrane transport;Metabolism of cofactors and vitamins	Environmental Information Processing;Genetic Information Processing;Metabolism
Com_1347_pos	Kynurenic acid	--	C10 H7 N O3	5.301	190.05	3.05599e+08	9.30556e+07	8.20141e+07	6.30256e+07	7.86644e+07	5.65191e+07	7.02307e+07	8.28645e+07	8.31922e+07	Organoheterocyclic compounds	Quinolines and derivatives	Quinoline carboxylic acids	492-27-3	HMDB0000715	C01717	ko01100//Metabolic pathways;ko00380//Tryptophan metabolism	Amino acid metabolism;Global and overview maps	Metabolism
Com_1550_pos	Valylproline	--	C10 H18 N2 O3	4.785	215.14	2.58582e+07	1.88927e+07	2.49328e+07	2.16668e+07	1.68139e+07	1.89007e+07	2.55375e+07	2.08841e+07	1.74045e+07	Organic acids and derivatives	Carboxylic acids and derivatives	Amino acids, peptides, and analogues	20488-27-1	HMDB0029135	-	-	-	-
Com_2287_pos	4-Acetamidobutanoic acid	--	C6 H11 N O3	3.628	146.081	4.68285e+08	3.31403e+08	2.55729e+08	4.29706e+08	4.52973e+08	5.03969e+08	2.88068e+08	3.89204e+08	4.97295e+08	Organic acids and derivatives	Carboxylic acids and derivatives	Amino acids, peptides, and analogues	3025-96-5	HMDB0003681	C02946	ko01100//Metabolic pathways;ko00330//Arginine and proline metabolism	Amino acid metabolism;Global and overview maps	Metabolism
Com_2300_pos	2'-O-Methylguanosine	--	C11 H15 N5 O5	4.809	298.115	7.43771e+08	1.59522e+08	7.84483e+07	7.34371e+07	6.43934e+07	2.15916e+08	1.38406e+08	1.3986e+08	1.34003e+08	--	--	--	--	--	-	-	-	-
Com_3120_pos	Biotin	--	C10 H16 N2 O3 S	4.68	245.096	3.12913e+07	4.07458e+07	3.92931e+07	3.64374e+07	3.49102e+07	3.4636e+07	4.87055e+07	5.13836e+07	5.09204e+07	Organoheterocyclic compounds	Biotin and derivatives	HASH(0x1baf150)	58-85-5	HMDB0000030	C00120	ko01100//Metabolic pathways;ko02010//ABC transporters;ko00780//Biotin metabolism	Global and overview maps;Membrane transport;Metabolism of cofactors and vitamins	Environmental Information Processing;Metabolism
Com_3615_pos	N-Acetylornithine	--	C7 H14 N2 O3	1.664	175.108	1.14917e+08	4.2372e+08	3.75898e+08	9.89173e+07	1.29712e+08	9.6393e+07	6.76377e+07	6.97929e+07	6.46616e+07	Organic acids and derivatives	Carboxylic acids and derivatives	Amino acids, peptides, and analogues	2185-16-2	HMDB0240589	C00437	ko01100//Metabolic pathways;ko01110//Biosynthesis of secondary metabolites;ko01230//Biosynthesis of amino acids;ko01210//2-Oxocarboxylic acid metabolism;ko00220//Arginine biosynthesis	Amino acid metabolism;Global and overview maps	Metabolism
Com_3775_pos	2'-O-Methyladenosine	--	C11 H15 N5 O4	4.769	282.12	1.51429e+07	4.3812e+07	2.87803e+07	2.18992e+07	3.1696e+07	2.03193e+07	1.61243e+07	2.76834e+07	1.8682e+07	Nucleosides, nucleotides, and analogues	Purine nucleosides	HASH(0x22d4848)	2140-79-6	HMDB0004326	-	-	-	-
Com_4286_pos	N-Acetyl-L-leucine	--	C8 H15 N O3	2.11	174.113	9.02645e+07	5.78928e+07	6.54747e+07	3.20684e+07	3.98843e+07	7.81185e+07	9.80951e+07	1.08009e+08	9.42372e+07	Organic acids and derivatives	Carboxylic acids and derivatives	Amino acids, peptides, and analogues	1188-21-2	HMDB0011756	-	-	-	-
Com_4929_pos	Flavin mononucleotide (FMN)	--	C17 H21 N4 O9 P	5.251	457.113	5.77759e+07	3.64213e+06	3.5517e+06	2.54533e+06	3.17005e+06	3.02379e+06	3.27974e+06	3.01672e+06	2.79766e+06	--	--	--	--	--	-	-	-	-
Com_5102_pos	Panthenol	--	C9 H19 N O4	5.03	206.139	5.13234e+07	9.85988e+06	3.83198e+06	3.15677e+06	2.07268e+06	2.11655e+07	7.47322e+06	7.40582e+06	6.88086e+06	Lipids and lipid-like molecules	Fatty Acyls	Fatty amides	-	HMDB0304820	C05944	ko00770//Pantothenate and CoA biosynthesis	Metabolism of cofactors and vitamins	Metabolism
Com_5833_pos	L-Glutathione (reduced)	--	C10 H17 N3 O6 S	1.458	308.091	2.30279e+07	4.49314e+06	5.12095e+06	7.508e+06	3.7161e+06	4.55276e+06	1.75426e+07	1.92171e+07	1.77526e+07	--	--	--	--	--	-	-	-	-
Com_6302_pos	N-Acetyl-1-aspartylglutamic acid	--	C11 H16 N2 O8	5.392	305.096	3.5037e+06	1.77854e+06	1.19776e+07	9.00776e+06	9.2612e+06	8.10026e+06	1.05557e+07	1.33942e+07	1.00267e+07	Organic acids and derivatives	Carboxylic acids and derivatives	Amino acids, peptides, and analogues	-	HMDB0255414	C12270	ko01100//Metabolic pathways;ko00250//Alanine, aspartate and glutamate metabolism	Amino acid metabolism;Global and overview maps	Metabolism
Com_12724_pos	N1-(2-amino-2-oxoethyl)-2-phenoxyacetamide	--	C10 H12 N2 O3	4.07	209.092	3.01835e+07	4.48875e+07	3.54647e+07	3.02235e+07	2.66789e+07	2.71842e+07	3.63981e+07	3.51855e+07	3.6119e+07	--	--	--	--	--	-	-	-	-
Com_33240_pos	L-Tryptophan	--	C11 H12 N2 O2	4.83	205.098	3.58797e+06	2.96431e+06	2.13381e+06	2.67795e+06	2.55664e+06	2.89982e+06	1.22419e+06	2.27916e+06	2.30949e+06	Organoheterocyclic compounds	Indoles and derivatives	Indolyl carboxylic acids and derivatives	73-22-3	HMDB0000929	C00078	ko01100//Metabolic pathways;ko01110//Biosynthesis of secondary metabolites;ko01060//Biosynthesis of plant secondary metabolites;ko01230//Biosynthesis of amino acids;ko01063//Biosynthesis of alkaloids derived from shikimate pathway;ko01061//Biosynthesis of phenylpropanoids;ko01070//Biosynthesis of plant hormones;ko00380//Tryptophan metabolism;ko01210//2-Oxocarboxylic acid metabolism;ko00260//Glyci…	Amino acid metabolism;Biosynthesis of other secondary metabolites;Chemical structure transformation maps;Global and overview maps;Translation	Genetic Information Processing;Metabolism
Com_11_pos	Tiglic acid	--	C5 H8 O2	1.495	101.06	2.63323e+08	8.44267e+08	3.49201e+08	3.62893e+08	4.90847e+08	3.53262e+08	2.23278e+08	2.17758e+08	2.26684e+08	Lipids and lipid-like molecules	Fatty Acyls	Fatty acids and conjugates	80-59-1	HMDB0001470	-	-	-	-
Com_15_pos	Oleamide	--	C18 H35 N O	9.921	304.261	1.71076e+10	2.61748e+10	3.28307e+10	2.50639e+10	3.15842e+10	1.49657e+10	2.8158e+10	3.14833e+10	2.74368e+10	Lipids and lipid-like molecules	Fatty Acyls	Fatty amides	-	HMDB0247607	-	-	-	-
Com_20_pos	(12Z)-9,10,11-trihydroxyoctadec-12-enoic acid	--	C18 H34 O5	6.644	353.23	1.02989e+09	1.22487e+09	1.31672e+09	1.315e+09	1.03779e+09	1.31947e+09	1.07015e+09	1.1099e+09	1.09958e+09	--	--	--	--	--	-	-	-	-
Com_24_pos	Prostaglandin K2	--	C20 H30 O5	6.435	333.203	4.65454e+09	5.85868e+09	7.13361e+09	6.74404e+09	6.861e+09	7.91604e+09	1.33033e+10	1.24746e+10	1.23428e+10	--	--	--	--	--	-	-	-	-
Com_26_pos	3-methyl-5-oxo-5-(4-toluidino)pentanoic acid	--	C13 H17 N O3	1.299	258.11	2.00496e+10	1.66363e+10	1.72565e+10	1.62578e+10	2.73292e+10	6.93324e+09	1.85622e+10	2.05408e+10	2.06104e+10	--	--	--	--	--	-	-	-	-
Com_31_pos	Indole-3-acrylic acid	--	C11 H9 N O2	5.146	188.071	1.68296e+10	2.00813e+10	7.23017e+07	1.14031e+10	1.14111e+10	1.3224e+10	1.54021e+10	1.52654e+10	1.37628e+10	Organoheterocyclic compounds	Indoles and derivatives	Indoles	29953-71-7	HMDB0000734	-	-	-	-
Com_69_pos	9-Oxo-10(E),12(E)-octadecadienoic acid	--	C18 H30 O3	7.874	295.227	8.54868e+08	1.06564e+09	1.20701e+09	1.44987e+09	8.57796e+08	1.15198e+09	1.17748e+09	1.18281e+09	1.2141e+09	--	--	--	--	--	-	-	-	-
Com_77_pos	Hexadecanamide	--	C16 H33 N O	9.702	256.264	1.97913e+09	1.99847e+09	4.46725e+09	3.27284e+09	3.60245e+09	1.42361e+09	3.19787e+09	3.86663e+09	3.02444e+09	Lipids and lipid-like molecules	Fatty Acyls	Fatty amides	629-54-9	HMDB0012273	-	-	-	-
Com_105_pos	Oleoyl ethylamide	--	C20 H39 N O	10.801	332.292	1.6476e+09	2.47529e+09	3.41131e+09	2.8828e+09	3.32648e+09	1.38686e+09	2.8236e+09	3.24524e+09	2.71013e+09	--	--	--	--	--	-	-	-	-
Com_117_pos	9-Oxo-ODE	--	C18 H30 O3	6.375	295.227	9.96503e+08	4.91444e+08	6.1284e+08	6.60051e+08	5.01505e+08	5.68246e+08	1.12454e+09	5.32666e+08	1.07478e+09	Lipids and lipid-like molecules	Fatty Acyls	Lineolic acids and derivatives	-	HMDB0004669	C14766	ko00591//Linoleic acid metabolism	Lipid metabolism	Metabolism
Com_125_pos	KPH	--	C17 H28 N6 O4	7.098	363.214	5.09156e+08	4.39654e+08	5.17409e+08	6.25777e+08	7.2067e+08	7.22533e+08	1.20593e+09	1.17617e+09	1.17407e+09	--	--	--	--	--	-	-	-	-
Com_132_pos	CAR 5:0	--	C12 H24 N O4	5.151	246.17	7.26377e+08	3.02384e+09	1.7721e+09	1.6463e+09	1.89791e+09	1.64125e+09	1.26721e+09	1.23477e+09	1.26659e+09	--	--	--	--	--	-	-	-	-
Com_139_pos	Υ-Aminobutyric acid (GABA)	--	C4 H9 N O2	1.306	122.081	1.84133e+07	5.743e+06	5.7816e+06	4.68547e+06	3.48503e+07	6.06997e+07	1.85603e+07	2.20167e+07	1.82464e+07	--	--	--	--	--	-	-	-	-
Com_154_pos	16-Heptadecyne-1,2,4-triol	--	C17 H32 O3	8.264	329.209	6.01808e+07	7.92444e+08	6.1852e+08	1.9162e+09	5.62679e+08	6.17941e+08	9.80392e+08	8.86288e+08	8.15376e+08	--	--	--	--	--	-	-	-	-
Com_159_pos	Acetylcholine	--	C7 H15 N O2	1.394	146.118	2.8635e+09	2.16423e+09	2.43185e+09	2.02997e+09	2.66707e+09	2.32545e+09	1.7654e+09	1.89528e+09	2.01059e+09	Organic nitrogen compounds	Organonitrogen compounds	Quaternary ammonium salts	51-84-3	HMDB0000895	C01996	ko00564//Glycerophospholipid metabolism	Lipid metabolism	Metabolism
Com_176_pos	2-hydroxy-6-[(8Z,11Z)-pentadeca-8,11,14-trien-1-yl]benzoic acid	--	C22 H30 O3	10.084	325.211	5.78288e+08	2.76129e+09	2.03655e+09	1.75342e+09	2.33458e+09	1.09165e+09	1.53505e+09	1.44283e+09	1.42695e+09	--	--	--	--	--	-	-	-	-
Com_179_pos	NAGly 20:4/13:1	--	C35 H57 N O5	6.651	589.447	2.62083e+07	1.336e+07	6.37122e+07	5.35125e+06	1.95937e+07	2.79149e+06	3.4617e+08	3.38135e+08	3.22578e+08	--	--	--	--	--	-	-	-	-
Com_184_pos	Spermidine	--	C7 H19 N3	1.059	146.165	4.2104e+08	5.61188e+09	5.14926e+09	3.54956e+09	4.09465e+09	3.88441e+09	3.61863e+09	3.62078e+09	3.5916e+09	Organic nitrogen compounds	Organonitrogen compounds	Amines	124-20-9	HMDB0001257	C00315	ko01100//Metabolic pathways;ko02010//ABC transporters;ko00330//Arginine and proline metabolism;ko00480//Glutathione metabolism;ko00410//beta-Alanine metabolism;ko01053//Biosynthesis of siderophore group nonribosomal peptides	Amino acid metabolism;Global and overview maps;Membrane transport;Metabolism of other amino acids;Metabolism of terpenoids and polyketides	Environmental Information Processing;Metabolism
Com_185_pos	Geranic acid	--	C10 H16 O2	7.301	359.217	2.69724e+07	3.22687e+06	4.89557e+06	5.45483e+06	4.8181e+06	4.56123e+06	1.32727e+07	1.35126e+07	1.26673e+07	Lipids and lipid-like molecules	Prenol lipids	Monoterpenoids	-	HMDB0304369	C16461	ko01110//Biosynthesis of secondary metabolites	Global and overview maps	Metabolism
Com_188_pos	(S)-10-Hydroxycamptothecin	--	C20 H16 N2 O5	5.355	382.143	2.91042e+08	6.67399e+08	5.75476e+08	4.52593e+08	4.70601e+08	4.65207e+08	5.00975e+08	4.89307e+08	4.75601e+08	--	--	--	--	--	-	-	-	-
Com_195_pos	Stearamide	--	C18 H37 N O	10.611	306.277	9.21733e+08	4.72051e+08	9.46946e+08	7.96399e+08	7.2342e+08	5.5254e+08	9.96755e+08	1.12026e+09	8.96097e+08	Organic acids and derivatives	Carboximidic acids and derivatives	Carboximidic acids	124-26-5	HMDB0034146	-	-	-	-
Com_208_pos	Desmethylmianserin	--	C17 H18 N2	4.679	251.151	5.42068e+07	1.34461e+09	1.19475e+09	1.71944e+09	1.30515e+09	9.88198e+08	6.93129e+08	6.96825e+08	6.90242e+08	Organoheterocyclic compounds	Benzazepines	Dibenzazepines	-	HMDB0251058	-	-	-	-
Com_216_pos	LPC 18:4	--	C26 H46 N O7 P	5.595	269.651	5.20573e+08	2.60198e+07	4.15963e+08	3.97525e+08	4.26205e+08	5.95507e+08	1.18588e+09	1.22267e+09	1.23274e+09	--	--	--	--	--	-	-	-	-
Com_240_pos	Anthranilic acid	--	C7 H7 N O2	5.522	138.055	6.32481e+07	4.07216e+08	5.29408e+08	2.59046e+08	6.74227e+08	3.6866e+08	5.25862e+08	5.13767e+08	5.06647e+08	Benzenoids	Benzene and substituted derivatives	Benzoic acids and derivatives	118-92-3	HMDB0001123	C00108	ko01100//Metabolic pathways;ko01110//Biosynthesis of secondary metabolites;ko01120//Microbial metabolism in diverse environments;ko01060//Biosynthesis of plant secondary metabolites;ko01230//Biosynthesis of amino acids;ko01063//Biosynthesis of alkaloids derived from shikimate pathway;ko01061//Biosynthesis of phenylpropanoids;ko01070//Biosynthesis of plant hormones;ko00380//Tryptophan metabolism;k…	Amino acid metabolism;Biosynthesis of other secondary metabolites;Chemical structure transformation maps;Global and overview maps;Skeleton-based classification;Xenobiotics biodegradation and metabolism	Drug Development;Metabolism
Com_254_pos	--	2-Methylpentanedioic acid	C6 H10 O4	4.688	129.055	2.13193e+08	1.72292e+09	5.21367e+08	6.43541e+08	1.11379e+09	7.45075e+08	4.84613e+08	5.30526e+08	5.63534e+08	Lipids and lipid-like molecules	Fatty Acyls	Fatty acids and conjugates	617-62-9	HMDB0000422	-	-	-	-
Com_257_pos	Indole	--	C8 H7 N	5.139	118.065	1.11003e+09	1.23945e+09	6.8421e+08	6.80356e+08	7.16539e+08	8.14893e+08	9.50916e+08	9.67691e+08	9.17457e+08	Organoheterocyclic compounds	Heteroaromatic compounds	HASH(0x2ed7dc8)	109-97-7	HMDB0035924	C00463	ko01100//Metabolic pathways;ko01110//Biosynthesis of secondary metabolites;ko00380//Tryptophan metabolism;ko00400//Phenylalanine, tyrosine and tryptophan biosynthesis	Amino acid metabolism;Global and overview maps	Metabolism
Com_272_pos	L-Threonic acid-1,4-lactone	--	C4 H6 O4	3.192	136.062	1.88436e+09	7.2581e+08	1.0108e+09	7.02561e+08	1.04993e+09	8.6662e+08	1.02771e+09	1.06034e+09	9.21251e+08	Organoheterocyclic compounds	Lactones	Gamma butyrolactones	21730-93-8	HMDB0000940	-	-	-	-
Com_294_pos	Norharman	--	C11 H8 N2	5.228	169.076	1.72867e+08	1.50147e+08	1.38351e+08	1.92339e+08	1.65779e+08	2.05658e+08	2.87541e+08	2.70291e+08	2.77001e+08	Organoheterocyclic compounds	Indoles and derivatives	Pyridoindoles	244-63-3	HMDB0012897	-	-	-	-
Com_307_pos	--	Choline bitartrate	C9 H19 N O7	1.408	236.113	1.14185e+09	3.9756e+08	6.49667e+08	1.16479e+09	8.71358e+08	1.15571e+09	8.45925e+08	8.95433e+08	9.56857e+08	Organic acids and derivatives	Organic sulfuric acids and derivatives	Sulfuric acid esters	-	HMDB0250194	C00919	ko02010//ABC transporters	Membrane transport	Environmental Information Processing
Com_309_pos	PD 0200347	--	C10 H17 N3 O2	2.372	212.14	3.32036e+09	4.17012e+08	3.98257e+08	6.38776e+08	5.71809e+08	6.88461e+08	1.74179e+09	1.68661e+09	1.59885e+09	--	--	--	--	--	-	-	-	-
Com_312_pos	Jasmone	--	C11 H16 O	6.393	165.127	1.29289e+08	1.41124e+08	1.55024e+08	1.43948e+08	1.20608e+08	1.20074e+08	3.29785e+08	3.23093e+08	3.19572e+08	Organic oxygen compounds	Organooxygen compounds	Carbonyl compounds	488-10-8	HMDB0035601	-	-	-	-
Com_316_pos	Methyl acetoacetate	--	C5 H8 O3	1.297	134.081	1.19309e+09	7.54141e+08	1.63609e+09	2.02337e+09	1.79299e+09	1.6838e+09	1.3831e+09	1.47353e+09	1.46769e+09	Organic acids and derivatives	Keto acids and derivatives	Beta-keto acids and derivatives	105-45-3	HMDB0000310	-	-	-	-
Com_349_pos	fentanyl-d5	--	C22 H23 [2]H5 N2 O	5.585	342.264	2.44768e+08	4.05641e+08	7.96243e+08	9.09075e+08	5.16302e+08	7.59865e+08	6.83267e+08	6.3681e+08	6.57122e+08	--	--	--	--	--	-	-	-	-
Com_352_pos	4-methoxy-6-(2-methyl-1,3-thiazol-4-yl)-1,3,5-triazin-2-amine	--	C8 H9 N5 O S	1.485	224.059	4.48818e+08	1.21486e+08	1.19962e+08	1.0383e+08	1.19069e+08	1.64712e+08	4.08456e+08	4.21599e+08	4.08626e+08	--	--	--	--	--	-	-	-	-
Com_353_pos	2-(4-methylphenyl)-2-oxoethyl thiocyanate	--	C10 H9 N O S	5.273	192.048	3.0702e+08	6.19966e+08	6.73348e+08	4.5318e+08	5.76326e+08	4.93394e+08	5.13481e+08	5.05879e+08	4.86711e+08	--	--	--	--	--	-	-	-	-
Com_358_pos	1-(3,4-dihydroxyphenyl)-7-(4-hydroxyphenyl)heptan-3-one	--	C19 H22 O4	6.955	332.191	4.85076e+08	3.33702e+09	2.24497e+09	2.65334e+09	2.08933e+09	2.07055e+09	1.62875e+09	1.6252e+09	1.38703e+09	--	--	--	--	--	-	-	-	-
Com_387_pos	HET0016	--	C12 H18 N2 O	1.422	229.13	1.16999e+09	6.41321e+08	7.72868e+08	7.18757e+08	8.83403e+08	8.49723e+08	6.91015e+08	7.53887e+08	8.08622e+08	--	--	--	--	--	-	-	-	-
Com_391_pos	(2S)-2-(2-hydroxypropan-2-yl)-2H,3H,7H-furo[3,2-g]chromen-7-one	--	C14 H14 O4	5.88	247.094	1.14584e+07	1.83937e+08	1.46752e+08	1.6242e+08	1.94692e+08	1.87823e+08	7.08953e+08	6.87299e+08	6.82751e+08	--	--	--	--	--	-	-	-	-
Com_394_pos	Octadecanedioic acid	--	C18 H34 O4	6.994	315.253	3.7876e+06	2.25565e+06	2.62973e+06	1.48803e+06	1.43907e+06	1.33457e+06	2.34052e+06	2.56006e+06	3.19351e+06	Lipids and lipid-like molecules	Fatty Acyls	Fatty acids and conjugates	-	HMDB0302976	-	-	-	-
Com_396_pos	N2-neopentyl-5-methyl-1,3,4-thiadiazol-2-amine	--	C8 H15 N3 S	1.437	186.106	8.95739e+07	4.96355e+07	1.64852e+07	1.49863e+07	2.13128e+07	7.73851e+06	1.0412e+08	1.14288e+08	1.08738e+08	--	--	--	--	--	-	-	-	-
Com_408_pos	TLK	--	C16 H32 N4 O5	4.754	343.235	1.3201e+09	7.03369e+08	7.87445e+08	8.71512e+08	9.54327e+08	8.27385e+08	8.69069e+08	8.48788e+08	8.37585e+08	--	--	--	--	--	-	-	-	-
Com_413_pos	4-(3-methoxyphenyl)-4-methyl-2,6-dioxopiperidine-3,5-dicarbonitrile	--	C15 H13 N3 O3	3.127	301.13	1.76901e+09	3.90305e+08	5.32316e+08	9.14938e+08	5.45082e+08	8.91725e+08	8.18359e+08	8.77071e+08	8.7266e+08	--	--	--	--	--	-	-	-	-
Com_414_pos	5-amino-2-(dimethylamino)benzoic acid	--	C9 H12 N2 O2	5.426	181.098	7.65948e+07	2.23725e+08	1.22902e+08	1.48002e+08	7.03028e+07	3.44342e+08	1.55366e+08	1.6437e+08	1.64056e+08	--	--	--	--	--	-	-	-	-
Com_418_pos	Neocuproine	--	C14 H12 N2	1.418	209.103	2.88479e+08	1.71169e+08	3.07489e+08	4.93916e+08	3.19176e+08	4.03799e+08	3.56043e+08	4.00786e+08	4.1026e+08	Organoheterocyclic compounds	Phenanthrolines	HASH(0x1a86d28)	-	HMDB0255520	-	-	-	-
Com_419_pos	Retinoic acid	--	C20 H28 O2	9.549	323.196	5.64161e+07	1.36673e+09	6.14089e+08	6.29087e+08	7.39545e+08	2.16578e+08	3.8195e+08	4.09096e+08	3.42247e+08	Lipids and lipid-like molecules	Prenol lipids	Retinoids	-	HMDB0244343	C00777	ko01100//Metabolic pathways	Global and overview maps	Metabolism
Com_422_pos	1-[(3S)-3-(1,3-Benzoxazol-2-yl)-1-pyrrolidinyl]-3-methoxy-1-propanone	--	C15 H18 N2 O3	3.172	292.166	2.18867e+09	2.25523e+08	2.84784e+08	4.30676e+08	2.91836e+08	6.95129e+08	7.18657e+08	8.01604e+08	5.81683e+08	--	--	--	--	--	-	-	-	-
Com_427_pos	LPC 18:5	--	C26 H44 N O7 P	5.704	268.643	2.53939e+08	3.13917e+07	2.12814e+08	2.15775e+08	2.07112e+08	3.51467e+08	6.07033e+08	6.57263e+08	5.71277e+08	--	--	--	--	--	-	-	-	-
Com_430_pos	PLH	--	C17 H27 N5 O4	4.871	366.214	8.98341e+08	3.41435e+08	4.02653e+08	3.13579e+08	4.96677e+08	4.18252e+08	6.74737e+08	6.30801e+08	6.09009e+08	--	--	--	--	--	-	-	-	-
Com_437_pos	3,3-bis(methylthio)-1-(1,3-thiazol-2-yl)prop-2-en-1-one	--	C8 H9 N O S3	1.212	231.989	5.51115e+08	3.3474e+08	4.19524e+08	3.13898e+08	5.30215e+08	3.59081e+08	3.89081e+08	3.52565e+08	3.81742e+08	--	--	--	--	--	-	-	-	-
Com_442_pos	2-oxopiperidine-3-carbohydrazide	--	C6 H11 N3 O2	2.299	158.093	5.72489e+08	5.61849e+08	5.23813e+08	4.31791e+08	5.19916e+08	4.82161e+08	6.04436e+08	5.97303e+08	5.83534e+08	--	--	--	--	--	-	-	-	-
Com_459_pos	2,4-Dihydroxybenzoic acid	--	C7 H6 O4	4.688	115.039	1.98845e+08	7.25711e+08	2.68678e+08	3.11854e+08	5.23681e+08	3.39947e+08	2.83349e+08	2.96979e+08	3.20958e+08	Benzenoids	Benzene and substituted derivatives	Benzoic acids and derivatives	89-86-1	HMDB0029666	-	-	-	-
Com_463_pos	Picolinic acid N-oxide	--	C6 H5 N O3	3.723	140.034	1.32712e+09	7.71306e+08	8.21896e+08	1.24399e+09	1.35847e+09	1.2836e+09	1.08481e+09	1.18147e+09	1.19454e+09	--	--	--	--	--	-	-	-	-
Com_465_pos	INK	--	C16 H31 N5 O5	4.499	189.124	3.85011e+08	3.1406e+08	2.89655e+08	5.36751e+08	2.32975e+08	3.4859e+08	6.09913e+08	5.31589e+08	5.19703e+08	--	--	--	--	--	-	-	-	-
Com_490_pos	α-Pinene-2-oxide	--	C10 H16 O	6.003	153.128	6.4752e+07	4.57048e+07	7.12158e+07	5.63706e+07	1.43357e+08	7.78567e+07	1.10835e+08	9.75574e+07	1.10387e+08	--	--	--	--	--	-	-	-	-
Com_495_pos	Dethiobiotin	--	C10 H18 N2 O3	5.302	215.14	1.78725e+07	1.44452e+07	1.44972e+07	1.39842e+07	1.42443e+07	1.40894e+07	1.60673e+07	1.70577e+07	1.33419e+07	Lipids and lipid-like molecules	Fatty Acyls	Fatty acids and conjugates	533-48-2	HMDB0003581	C01909	ko01100//Metabolic pathways;ko00780//Biotin metabolism	Global and overview maps;Metabolism of cofactors and vitamins	Metabolism
Com_511_pos	N6-Me-dA	--	C11 H15 N5 O3	1.377	266.124	9.69088e+08	2.46542e+08	2.47925e+08	3.69182e+08	2.71184e+08	4.53949e+08	5.67395e+08	5.84141e+08	6.55675e+08	--	--	--	--	--	-	-	-	-
Com_515_pos	--	Ethylmalonate	C5 H8 O4	2.683	115.039	1.39217e+09	5.57837e+08	6.55187e+08	1.17021e+09	1.44301e+09	1.00051e+09	7.44911e+08	8.41959e+08	8.43905e+08	Lipids and lipid-like molecules	Fatty Acyls	Fatty acids and conjugates	601-75-2	HMDB0000622	-	-	-	-
Com_522_pos	3-[(4-hydroxyphenyl)methyl]-octahydropyrrolo[1,2-a]pyrazine-1,4-dione	--	C14 H16 N2 O3	5.185	261.124	3.04553e+08	1.97681e+08	2.85535e+08	1.84532e+08	2.83897e+08	2.576e+08	2.57699e+08	2.54035e+08	2.51228e+08	--	--	--	--	--	-	-	-	-
Com_523_pos	3-(propan-2-yl)-octahydropyrrolo[1,2-a]pyrazine-1,4-dione	--	C10 H16 N2 O2	5.305	197.129	7.79037e+08	7.48377e+08	7.67707e+08	5.45129e+08	6.83456e+08	6.78481e+08	7.75265e+08	7.67934e+08	7.71876e+08	--	--	--	--	--	-	-	-	-
Com_525_pos	2,4-Dimethylbenzaldehyde	--	C9 H10 O	6.308	135.081	1.94686e+08	3.05673e+08	4.19524e+08	4.76857e+08	3.41703e+08	2.03862e+08	2.4299e+08	2.74652e+08	2.43664e+08	Benzenoids	Benzene and substituted derivatives	Benzoyl derivatives	15764-16-6	HMDB0032142	-	-	-	-
Com_547_pos	Escitalopram	--	C20 H21 F N2 O	4.95	325.176	9.47456e+07	3.38897e+08	2.19653e+08	1.6623e+08	3.41253e+08	2.05084e+08	1.93455e+08	1.89815e+08	3.14397e+08	Benzenoids	Benzene and substituted derivatives	Phenylbutylamines	59729-33-8	HMDB0005038	-	-	-	-
Com_553_pos	5-[(2-chloro-6-phenoxybenzyl)amino]-3,3-dimethyl-5-oxopentanoic acid	--	C20 H22 Cl N O4	5.651	376.133	3.06218e+07	1.62817e+08	7.43605e+07	1.31422e+08	4.20512e+07	2.26287e+08	1.71894e+08	1.73432e+08	1.62684e+08	--	--	--	--	--	-	-	-	-
Com_554_pos	Thiazolidine-4-carboxylic acid	--	C4 H7 N O2 S	2.829	134.027	9.81788e+08	1.18932e+08	1.19972e+08	2.00682e+08	8.51271e+07	2.86922e+08	2.02929e+08	1.93597e+08	1.90929e+08	Organic acids and derivatives	Carboxylic acids and derivatives	Amino acids, peptides, and analogues	-	HMDB0258979	-	-	-	-
Com_560_pos	2-(tert-butyl)-6,7-dimethoxy-4H-3,1-benzoxazin-4-one	--	C14 H17 N O4	4.894	264.127	9.68813e+07	1.72482e+08	2.77756e+08	3.27295e+08	2.3182e+08	2.1039e+08	1.1154e+08	1.03746e+08	1.06186e+08	--	--	--	--	--	-	-	-	-
Com_576_pos	SL 11:1;O/22:2	--	C33 H61 N O5 S	7.482	584.432	1.23423e+07	9.02799e+07	9.17743e+07	6.26388e+08	7.89758e+07	5.70721e+07	5.79245e+07	5.7615e+07	4.82931e+07	--	--	--	--	--	-	-	-	-
Com_577_pos	N1-(2-amino-2-oxoethyl)pent-3-enamide	--	C7 H12 N2 O2	4.841	157.098	4.84892e+08	9.15109e+07	1.31957e+08	1.12615e+08	1.34422e+08	2.05206e+08	1.97393e+08	2.31516e+08	2.17914e+08	--	--	--	--	--	-	-	-	-
Com_624_pos	Skatole	--	C9 H9 N	5.141	132.081	5.03756e+08	6.02168e+08	3.47547e+08	3.53968e+08	3.53403e+08	4.06831e+08	4.70664e+08	4.69558e+08	4.61139e+08	Organoheterocyclic compounds	Indoles and derivatives	Indoles	83-34-1	HMDB0000466	C08313	ko00380//Tryptophan metabolism	Amino acid metabolism	Metabolism
Com_648_pos	Υ-L-Glutamyl-L-glutamic acid	--	C10 H16 N2 O7	1.599	277.103	1.01041e+09	4.63024e+08	5.20591e+08	8.32142e+08	4.08066e+07	6.06334e+08	5.32553e+08	5.24574e+08	4.98978e+08	--	--	--	--	--	-	-	-	-
Com_674_pos	Cuminaldehyde	--	C10 H12 O	6.653	149.096	7.69294e+07	2.41767e+08	1.49846e+08	3.56497e+08	1.32599e+08	1.16418e+08	1.24697e+08	1.45734e+08	1.23454e+08	Lipids and lipid-like molecules	Prenol lipids	Monoterpenoids	122-03-2	HMDB0002214	C06577	ko01100//Metabolic pathways;ko01120//Microbial metabolism in diverse environments	Global and overview maps	Metabolism
Com_711_pos	(+)-Evodiamine	--	C19 H17 N3 O	2.605	304.151	4.03812e+08	1.37591e+08	1.88642e+08	2.60761e+08	1.64104e+08	2.01129e+08	3.41127e+08	3.43871e+08	3.05226e+08	--	--	--	--	--	-	-	-	-
Com_770_pos	cyclohexyl{4-[4-nitro-2-(1H-pyrrol-1-yl)phenyl]piperazino}methanone	--	C21 H26 N4 O3	5.835	365.194	3.15925e+08	3.94195e+08	5.09729e+08	5.21229e+08	5.35057e+08	4.19175e+08	4.8588e+08	4.48494e+08	4.43564e+08	--	--	--	--	--	-	-	-	-
Com_799_pos	Cer 8:1;2O/10:0	--	C18 H35 N O3	5.896	314.269	3.26718e+07	1.1117e+08	9.74791e+07	3.19053e+08	7.38232e+07	1.43307e+08	1.54307e+08	1.30737e+08	1.48301e+08	--	--	--	--	--	-	-	-	-
Com_800_pos	Trigonelline	--	C7 H7 N O2	5.422	138.055	5.1248e+07	1.5419e+08	2.46519e+08	1.17761e+08	2.62614e+08	1.27632e+08	2.21979e+08	2.08502e+08	2.05933e+08	Alkaloids and derivatives	-	HASH(0x34b1ff8)	535-83-1	HMDB0000875	C01004	ko00760//Nicotinate and nicotinamide metabolism	Metabolism of cofactors and vitamins	Metabolism
Com_804_pos	Linopirdine	--	C26 H21 N3 O	4.902	392.182	2.99224e+08	1.12736e+08	6.89782e+07	5.1075e+07	7.49705e+07	9.5079e+07	1.17251e+08	1.00911e+08	1.05391e+08	Organoheterocyclic compounds	Indoles and derivatives	HASH(0x1a71280)	-	HMDB0254104	-	-	-	-
Com_806_pos	2-[(3S)-1-Benzyl-3-pyrrolidinyl]-1,3-benzothiazole	--	C18 H18 N2 S	4.921	295.129	2.02588e+08	1.62372e+08	1.17408e+08	2.17845e+08	1.40168e+08	1.76392e+08	3.20028e+08	2.91848e+08	2.89697e+08	--	--	--	--	--	-	-	-	-
Com_849_pos	--	6-Deoxy-D-glucose	C6 H12 O5	1.434	165.076	4.49639e+09	1.05281e+09	1.76346e+09	1.80185e+09	3.21997e+09	3.07574e+09	2.06822e+09	2.72398e+09	3.01444e+09	--	--	--	--	--	-	-	-	-
Com_875_pos	3-Methyladipic acid	--	C7 H12 O4	4.69	161.081	2.01418e+07	3.84389e+08	1.05779e+08	1.21855e+08	2.20583e+08	1.31606e+08	9.48666e+07	9.49911e+07	9.72647e+07	Lipids and lipid-like molecules	Fatty Acyls	Fatty acids and conjugates	422955	HMDB0000555	-	-	-	-
Com_894_pos	LPC 26:6	--	C34 H58 N O7 P	4.769	323.693	8.15865e+07	5.82569e+07	7.30939e+07	1.39692e+08	1.75573e+08	6.9968e+07	1.88728e+08	1.83557e+08	1.91651e+08	--	--	--	--	--	-	-	-	-
Com_898_pos	11-Dehydro thromboxane B2	--	C20 H32 O6	5.754	369.225	2.65749e+08	5.48827e+07	4.73177e+07	4.33942e+07	5.55143e+07	6.76715e+07	1.1792e+08	1.09886e+08	1.00587e+08	--	--	--	--	--	-	-	-	-
Com_910_pos	(6E)-7-(2H-1,3-benzodioxol-5-yl)-1-(piperidin-1-yl)hept-6-en-1-one	--	C19 H25 N O3	5.291	338.171	1.78894e+08	6.99355e+07	7.73866e+07	1.18929e+08	9.08804e+07	1.17664e+08	1.13791e+08	1.12425e+08	1.08756e+08	--	--	--	--	--	-	-	-	-
Com_920_pos	Nandrolone	--	C18 H26 O2	6.26	275.201	3.73494e+08	3.33555e+08	3.03445e+08	2.99303e+08	3.22434e+08	2.50433e+08	4.18814e+08	3.37773e+08	4.16844e+08	Lipids and lipid-like molecules	Steroids and steroid derivatives	Estrane steroids	434-22-0	HMDB0002725	-	-	-	-
Com_934_pos	HexCer 10:1;2O/20:4	--	C36 H61 N O8	6.024	636.448	8.78371e+07	5.97515e+07	1.27134e+08	3.30407e+08	9.89826e+07	1.85025e+08	1.10269e+08	9.95507e+07	1.0144e+08	--	--	--	--	--	-	-	-	-
Com_951_pos	--	o-Cresol	C7 H8 O	7.208	109.065	5.56567e+08	9.4319e+08	1.16526e+09	1.04101e+09	1.13873e+09	1.1994e+09	8.37052e+08	7.63442e+08	8.62141e+08	Benzenoids	Phenols	Cresols	95-48-7	HMDB0002055	C01542	ko01100//Metabolic pathways;ko01120//Microbial metabolism in diverse environments	Global and overview maps	Metabolism
Com_955_pos	FLK	--	C21 H34 N4 O4	1.123	204.135	2.22601e+08	1.08595e+08	1.48933e+08	3.0512e+08	1.9205e+08	1.67531e+08	2.09455e+08	2.11448e+08	2.06924e+08	--	--	--	--	--	-	-	-	-
Com_977_pos	LPC 20:5-SN2	--	C28 H48 N O7 P	5.716	542.327	7.34017e+07	8.01932e+06	4.9521e+07	5.88262e+07	5.42261e+07	5.02197e+07	2.55349e+08	2.42718e+08	2.20672e+08	--	--	--	--	--	-	-	-	-
Com_999_pos	PE O-13:0_7:0	--	C25 H52 N O7 P	5.718	510.355	8.45403e+07	1.29107e+07	4.72297e+07	1.20068e+08	3.26396e+07	9.91654e+07	9.34439e+07	8.31876e+07	8.02923e+07	--	--	--	--	--	-	-	-	-
Com_1009_pos	3-[2-(1,3,5-trimethyl-1H-pyrazol-4-yl)hydrazono]pentane-2,4-dione	--	C11 H16 N4 O2	2.64	237.135	5.0846e+06	1.14074e+08	1.90725e+08	3.30455e+08	1.57539e+08	1.46922e+08	1.0291e+08	1.04671e+08	9.49121e+07	--	--	--	--	--	-	-	-	-
Com_1016_pos	LPC O-9:0	--	C17 H38 N O6 P	4.974	384.249	5.66914e+07	2.27017e+06	5.03128e+06	1.55778e+06	4.02314e+06	1.45402e+07	2.25427e+07	2.14534e+07	1.98001e+07	--	--	--	--	--	-	-	-	-
Com_1029_pos	1-butyl-2-methyl-4-nitro-1H-imidazole	--	C8 H13 N3 O2	1.253	184.108	1.62596e+08	7.20604e+07	1.41652e+08	1.21016e+08	1.44478e+08	1.29268e+08	1.95002e+08	1.92757e+08	1.93164e+08	--	--	--	--	--	-	-	-	-
Com_1034_pos	tert-Butyl N-[1-(aminocarbonyl)-3-methylbutyl]carbamate	--	C11 H22 N2 O3	5.425	231.171	3.51001e+08	4.45176e+07	5.65348e+07	5.31052e+07	5.04964e+07	8.98123e+07	1.16017e+08	1.08064e+08	1.055e+08	--	--	--	--	--	-	-	-	-
Com_1038_pos	SL 10:1;O/23:0;O	--	C33 H65 N O6 S	6.788	604.458	2.42613e+07	9.31418e+07	6.41421e+07	3.28603e+08	5.70267e+07	6.20643e+07	5.95347e+07	5.66837e+07	4.2229e+07	--	--	--	--	--	-	-	-	-
Com_1047_pos	N'-[6-(tert-butyl)thieno[3,2-d]pyrimidin-4-yl]-4-methylbenzohydrazide	--	C18 H20 N4 O S	5.981	363.125	7.91019e+07	1.26397e+07	2.58498e+07	2.85124e+07	4.17456e+07	5.96157e+07	3.6319e+07	5.89481e+07	5.59318e+07	--	--	--	--	--	-	-	-	-
Com_1054_pos	Cer 14:3;2O/4:0	--	C18 H31 N O3	5.163	327.265	2.71062e+07	4.67913e+07	7.71818e+07	1.14388e+08	5.95449e+07	9.02978e+07	9.98098e+07	9.51759e+07	9.49338e+07	--	--	--	--	--	-	-	-	-
Com_1055_pos	Aspartic acid	--	C4 H7 N O4	1.543	152.056	2.1006e+07	1.41568e+07	7.77232e+06	7.92893e+06	8.76909e+06	1.05498e+07	2.12633e+07	2.15903e+07	2.05856e+07	Organic acids and derivatives	Carboxylic acids and derivatives	Amino acids, peptides, and analogues	1783-96-6	HMDB0006483	-	-	-	-
Com_1057_pos	Cer 20:0;2O/16:0	--	C36 H73 N O3	11.13	568.567	1.53247e+07	6.30839e+07	5.83047e+07	7.42218e+07	2.54143e+07	3.26239e+07	9.07973e+07	1.0785e+08	9.02438e+07	--	--	--	--	--	-	-	-	-
Com_1078_pos	3-amino-4-(propylamino)cyclobut-3-ene-1,2-dione	--	C7 H10 N2 O2	4.135	155.082	6.07525e+08	7.27323e+08	6.5545e+08	5.89224e+08	5.73493e+08	5.73402e+08	6.40644e+08	6.20992e+08	6.42569e+08	--	--	--	--	--	-	-	-	-
Com_1139_pos	--	Lysops 22:6	C28 H44 N O9 P	5.663	570.285	4.38058e+07	7.45651e+06	6.70615e+07	7.98989e+07	7.14304e+07	6.92831e+07	1.69845e+08	1.54595e+08	1.48926e+08	--	--	--	--	--	-	-	-	-
Com_1147_pos	--	p-Mentha-1,3,8-triene	C10 H14	5.98	135.117	5.73917e+07	8.23769e+07	7.22788e+07	9.70446e+07	1.4025e+08	1.38713e+08	5.17547e+07	8.17538e+07	1.05797e+08	Lipids and lipid-like molecules	Prenol lipids	Monoterpenoids	18368-95-1	HMDB0037013	-	-	-	-
Com_1161_pos	Nor-9-carboxy-δ9-THC	--	C21 H28 O4	6.891	345.203	2.81732e+08	1.19936e+09	6.9464e+08	7.34999e+08	9.547e+08	3.10372e+08	5.54248e+08	4.82123e+08	4.65768e+08	--	--	--	--	--	-	-	-	-
Com_1166_pos	Phosphocholine	--	C5 H14 N O4 P	1.29	184.073	5.57163e+08	2.81345e+08	2.92999e+08	2.66659e+08	4.50114e+08	2.40857e+08	2.86053e+08	3.21556e+08	3.20751e+08	Organic nitrogen compounds	Organonitrogen compounds	Quaternary ammonium salts	626852	HMDB0001565	C00588	ko01100//Metabolic pathways;ko00564//Glycerophospholipid metabolism	Global and overview maps;Lipid metabolism	Metabolism
Com_1184_pos	25-hydroxycholecalciferol	--	C27 H44 O2	6.652	401.341	2.84096e+06	2.39211e+06	6.2045e+06	1.41644e+06	1.74834e+06	1.2487e+06	3.76008e+07	3.83309e+07	3.42505e+07	Lipids and lipid-like molecules	Steroids and steroid derivatives	Vitamin D and derivatives	19356-17-3	HMDB0003550	C01561	ko01100//Metabolic pathways;ko01110//Biosynthesis of secondary metabolites;ko00100//Steroid biosynthesis	Global and overview maps;Lipid metabolism	Metabolism
Com_1189_pos	7-(3,4-dihydroxyphenyl)-5-hydroxy-1-(4-hydroxyphenyl)heptan-3-one	--	C19 H22 O5	7.626	331.158	1.87426e+08	3.80064e+08	5.61408e+08	2.84937e+08	5.04545e+08	3.05438e+08	3.02561e+08	2.65211e+08	2.59131e+08	--	--	--	--	--	-	-	-	-
Com_1198_pos	Gly-Val	--	C7 H14 N2 O3	5.449	175.108	2.60193e+08	3.15989e+07	2.6193e+07	1.5807e+07	2.20118e+07	5.23502e+07	1.01399e+08	9.55091e+07	9.26345e+07	Organic acids and derivatives	Carboxylic acids and derivatives	Amino acids, peptides, and analogues	1963-21-9	HMDB0028854	-	-	-	-
Com_1202_pos	--	Ergosta-5,7,9(11),22-Tetraen-3-beta-Ol	C28 H42 O	10.209	395.331	1.02482e+07	4.63957e+07	6.88403e+07	1.81722e+08	3.71722e+07	3.02286e+07	5.48774e+07	5.52118e+07	5.39637e+07	--	--	--	--	--	-	-	-	-
Com_1207_pos	N-(4-morpholinophenyl)-4-(1H-pyrazol-1-yl)benzamide	--	C20 H20 N4 O2	7.574	349.169	3.27943e+08	9.1035e+07	8.36686e+08	2.58997e+08	7.35509e+08	3.44042e+08	4.01495e+08	3.84081e+08	3.63237e+08	--	--	--	--	--	-	-	-	-
Com_1210_pos	AKB48 N-(4-fluorobenzyl) analog	--	C25 H26 F N3 O	1.943	404.214	6.26324e+07	4.14815e+07	5.22947e+07	1.1138e+08	5.95239e+07	5.68165e+07	1.25038e+08	1.27465e+08	1.19692e+08	--	--	--	--	--	-	-	-	-
Com_1226_pos	SM 8:0;2O/9:0	--	C22 H47 N2 O6 P	6.093	467.324	5.68913e+07	9.87153e+07	5.15138e+07	1.31101e+08	6.19338e+07	2.22108e+08	1.02605e+08	9.98348e+07	9.81726e+07	--	--	--	--	--	-	-	-	-
Com_1239_pos	N-Acetylhistidine	--	C8 H11 N3 O3	1.61	180.077	7.51183e+07	3.49368e+07	7.46e+07	8.29768e+07	6.20653e+07	6.66914e+07	1.40337e+08	1.37983e+08	1.3805e+08	Organic acids and derivatives	Carboxylic acids and derivatives	Amino acids, peptides, and analogues	218084	HMDB0032055	-	-	-	-
Com_1250_pos	Cer 18:0;2O/16:0	--	C34 H69 N O3	10.711	540.536	8.22158e+06	7.10029e+07	5.78728e+07	8.07093e+07	2.48225e+07	2.25771e+07	8.59366e+07	9.3363e+07	7.86678e+07	--	--	--	--	--	-	-	-	-
Com_1253_pos	DL-Stachydrine	--	C7 H13 N O2	2.106	161.129	3.31415e+06	4.58932e+06	3.94606e+06	3.56308e+06	5.6558e+06	4.1355e+06	3.99929e+06	4.1212e+06	3.35262e+06	--	--	--	--	--	-	-	-	-
Com_1290_pos	1-(1,8-dihydroxy-3,6-dimethyl-2-naphthyl)ethan-1-one	--	C14 H14 O3	1.927	231.098	3.54731e+07	2.40453e+07	2.27621e+07	2.08705e+07	1.11237e+07	2.14136e+07	3.38439e+07	2.86741e+07	2.20036e+07	--	--	--	--	--	-	-	-	-
Com_1296_pos	Cer 9:0;2O/16:0	--	C25 H51 N O3	8.588	414.395	314593	1.47665e+07	7.29265e+07	1.46546e+08	1.44513e+07	1.97005e+07	3.73928e+07	3.44812e+07	3.18155e+07	--	--	--	--	--	-	-	-	-
Com_1297_pos	SM 8:1;2O/15:0	--	C28 H57 N2 O6 P	6.428	549.394	774469	3.87146e+06	9.92309e+06	3.65916e+06	3.09249e+06	1.34756e+06	3.86362e+07	3.57294e+07	3.86598e+07	--	--	--	--	--	-	-	-	-
Com_1300_pos	D-(+)-Proline	--	C5 H9 N O2	1.18	116.071	1.12854e+09	8.51721e+08	7.7864e+08	6.38502e+08	1.15274e+09	8.53845e+08	5.35556e+08	5.88874e+08	5.59471e+08	--	--	--	--	--	-	-	-	-
Com_1301_pos	15(R)-Prostaglandin D2	--	C20 H32 O5	5.85	370.252	2.82945e+07	3.28809e+06	2.46872e+07	4.32163e+07	1.71222e+07	4.16548e+07	7.16317e+07	5.8266e+07	5.84796e+07	--	--	--	--	--	-	-	-	-
Com_1308_pos	LPK	--	C17 H32 N4 O4	4.746	179.129	2.1076e+08	1.63586e+08	1.49878e+08	1.6797e+08	1.60498e+08	1.49511e+08	1.46901e+08	1.4254e+08	1.41426e+08	--	--	--	--	--	-	-	-	-
Com_1337_pos	1,3-Diphenylacetone	--	C15 H14 O	5.063	228.135	6.80331e+06	9.24215e+07	1.00873e+08	1.38681e+08	9.57482e+07	8.12593e+07	5.03339e+07	4.78903e+07	4.83252e+07	Phenylpropanoids and polyketides	Linear 1,3-diarylpropanoids	HASH(0x16ddd08)	102-04-5	HMDB0032561	-	-	-	-
Com_1360_pos	Lysine	--	C6 H14 N2 O2	1.394	147.113	6.9088e+08	6.77521e+08	5.17154e+08	4.39054e+08	3.61875e+08	4.80621e+08	5.51127e+08	5.25638e+08	5.54396e+08	Organic acids and derivatives	Carboxylic acids and derivatives	Amino acids, peptides, and analogues	10098-89-2	HMDB0301757	-	-	-	-
Com_1373_pos	PQH	--	C16 H24 N6 O5	1.518	381.188	4.42919e+08	1.1292e+08	1.20517e+08	9.29315e+07	1.3344e+08	1.57998e+08	1.97202e+08	1.90856e+08	2.11406e+08	--	--	--	--	--	-	-	-	-
Com_1384_pos	Gly-Pro	--	C8 H14 O4	4.42	190.108	5.09452e+08	1.59167e+09	1.26569e+09	1.30598e+09	1.24341e+09	9.89462e+08	7.5458e+08	6.49487e+08	6.79896e+08	Organic acids and derivatives	Carboxylic acids and derivatives	Amino acids, peptides, and analogues	-	HMDB0252876	-	-	-	-
Com_1397_pos	Pleuromutilin	--	C22 H34 O5	5.475	396.276	1.00025e+08	5.73138e+07	1.11472e+08	2.10973e+08	8.9441e+07	1.61467e+08	1.29841e+08	1.21588e+08	1.18337e+08	--	--	--	--	--	-	-	-	-
Com_1403_pos	Kanosamine	--	C6 H13 N O5	4.604	180.088	3.49844e+07	1.02068e+08	7.29643e+07	8.48698e+07	7.94609e+07	5.84002e+07	9.25957e+07	8.33069e+07	8.60339e+07	--	--	--	--	--	C12212	ko01100//Metabolic pathways;ko01110//Biosynthesis of secondary metabolites	Global and overview maps	Metabolism
Com_1414_pos	3-{[(3S)-3-(1,3-Benzothiazol-2-yl)-1-pyrrolidinyl]methyl}benzonitrile	--	C19 H17 N3 S	5.286	320.124	2.68834e+08	5.42229e+07	8.55597e+06	2.09841e+07	3.43758e+07	4.73628e+07	4.61761e+07	5.6112e+07	5.84071e+07	--	--	--	--	--	-	-	-	-
Com_1415_pos	SPB 22:0;2O	--	C22 H47 N O2	7.734	358.368	9.49831e+07	3.42713e+07	3.9867e+07	3.65854e+07	1.69928e+08	2.44206e+07	1.39077e+08	1.48365e+08	1.19375e+08	--	--	--	--	--	-	-	-	-
Com_1422_pos	(+/-)5(6)-DiHET	--	C20 H34 O4	5.883	380.28	1.58107e+08	5.75441e+07	7.79815e+07	1.27667e+08	7.44111e+07	1.07822e+08	1.19652e+08	1.13165e+08	1.14206e+08	--	--	--	--	--	-	-	-	-
Com_1428_pos	Octadecanamine	--	C18 H39 N	7.896	270.316	4.18429e+07	1.13623e+08	7.4952e+07	1.15771e+08	8.79991e+07	6.11562e+07	7.77103e+07	8.78425e+07	7.45093e+07	--	--	--	--	--	-	-	-	-
Com_1432_pos	--	mesaconic acid	C5 H6 O4	2.018	131.034	2.20652e+08	1.78843e+08	1.59625e+08	1.46818e+08	2.37746e+08	1.84313e+08	2.0432e+08	1.9e+08	1.81937e+08	Lipids and lipid-like molecules	Fatty Acyls	Fatty acids and conjugates	498-24-8	HMDB0000749	C01732	ko01100//Metabolic pathways;ko01120//Microbial metabolism in diverse environments;ko01200//Carbon metabolism;ko00630//Glyoxylate and dicarboxylate metabolism;ko00660//C5-Branched dibasic acid metabolism	Carbohydrate metabolism;Global and overview maps	Metabolism
Com_1434_pos	Histamine-trifluoromethyltoluide	--	C19 H25 F3 N4 O	8.032	383.21	1.42339e+07	5.61005e+06	6.42584e+06	5.35654e+06	7.30477e+06	6.52807e+06	1.15445e+07	8.95579e+06	9.25411e+06	--	--	--	--	--	-	-	-	-
Com_1438_pos	PE O-24:2_4:0	--	C33 H64 N O7 P	6.418	618.437	4.70219e+07	1.16707e+08	2.42972e+08	5.04095e+08	1.04488e+08	1.84142e+08	1.17181e+08	1.1779e+08	1.38972e+08	--	--	--	--	--	-	-	-	-
Com_1453_pos	R-1 Methanandamide phosphate	--	C23 H40 N O5 P	5.884	442.28	5.02744e+07	2.03614e+07	2.57521e+08	1.83869e+08	1.31525e+08	1.61668e+08	1.13901e+08	9.55253e+07	9.37937e+07	--	--	--	--	--	-	-	-	-
Com_1486_pos	--	4-Butylresorcinol	C10 H14 O2	6.644	167.107	1.20669e+07	2.7644e+07	4.66478e+07	1.5182e+07	2.87568e+07	1.16651e+07	4.01403e+07	2.64851e+07	2.13096e+07	--	--	--	--	--	-	-	-	-
Com_1503_pos	Indirubin	--	C16 H10 N2 O2	5.427	263.082	2.32045e+08	3.02109e+07	6.57317e+07	8.4018e+07	7.65778e+07	1.23734e+08	1.05012e+08	9.10023e+07	1.003e+08	Organoheterocyclic compounds	Indoles and derivatives	Indolines	-	HMDB0240743	-	-	-	-
Com_1551_pos	SL 15:2;O/18:2	--	C33 H59 N O5 S	10.084	599.436	1.43858e+07	2.12226e+08	1.52638e+08	1.44668e+08	1.66933e+08	6.11417e+07	9.25066e+07	7.77959e+07	7.90197e+07	--	--	--	--	--	-	-	-	-
Com_1564_pos	VQH	--	C16 H26 N6 O5	4.665	383.205	1.86417e+08	6.27204e+07	4.46691e+07	3.61558e+07	5.59735e+07	5.95313e+07	3.60905e+07	3.64816e+07	3.5435e+07	--	--	--	--	--	-	-	-	-
Com_1573_pos	6-Methylflavone	--	C16 H12 O2	3.028	237.087	2.12236e+08	2.39404e+08	1.82408e+08	2.63276e+08	1.70944e+08	1.9568e+08	1.85375e+08	1.69049e+08	2.05225e+08	--	--	--	--	--	-	-	-	-
Com_1587_pos	N1-bicyclo[2.2.2]oct-2-ylbenzamide	--	C15 H19 N O	1.375	230.15	1.22732e+08	3.62787e+07	3.31142e+07	3.43822e+07	2.9222e+07	4.97293e+07	7.95088e+07	8.11263e+07	8.92503e+07	--	--	--	--	--	-	-	-	-
Com_1591_pos	--	LysoPE 18:0	C23 H48 N O7 P	5.859	482.323	8.59847e+07	1.08877e+08	1.91979e+08	2.19249e+08	1.08348e+08	1.75818e+08	1.40916e+08	1.34978e+08	1.33373e+08	--	--	--	--	--	-	-	-	-
Com_1593_pos	LNH	--	C16 H26 N6 O5	6.064	383.204	3.01311e+07	9.02773e+07	2.03522e+08	1.64907e+08	1.19929e+08	1.43073e+08	9.17661e+07	8.60906e+07	8.64145e+07	--	--	--	--	--	-	-	-	-
Com_1595_pos	Ascorbyl palmitate	--	C22 H38 O7	5.697	432.297	1.17336e+06	4.04045e+06	5.57736e+06	2.27334e+07	753869	6.15737e+06	1.22989e+07	9.79667e+06	9.64119e+06	Lipids and lipid-like molecules	Fatty Acyls	Fatty acid esters	137-66-6	HMDB0039883	-	-	-	-
Com_1609_pos	3-(4-hydroxyphenyl)propanohydrazide	--	C9 H12 N2 O2	5.433	181.098	7.65948e+07	2.23725e+08	1.22902e+08	1.48002e+08	7.03028e+07	3.44342e+08	1.55366e+08	1.6437e+08	1.64056e+08	--	--	--	--	--	-	-	-	-
Com_1619_pos	1,3 Cyclohexanedione	--	C6 H8 O2	1.5	130.086	5.36367e+08	3.84918e+08	3.91014e+08	5.97959e+07	3.86668e+08	4.54339e+08	3.77609e+08	5.45249e+08	4.20779e+08	--	--	--	--	--	-	-	-	-
Com_1626_pos	--	Styrene	C8 H8	6.414	105.07	1.09513e+08	7.97686e+07	9.94896e+07	1.15235e+08	8.46571e+07	8.64629e+07	1.13396e+08	1.16703e+08	1.16059e+08	Benzenoids	Benzene and substituted derivatives	Styrenes	100-42-5	HMDB0034240	C07083	ko01100//Metabolic pathways;ko01120//Microbial metabolism in diverse environments	Global and overview maps	Metabolism
Com_1640_pos	LLK	--	C18 H36 N4 O4	4.971	187.144	1.95715e+08	2.17061e+07	3.62874e+07	3.34733e+07	2.65596e+07	6.11067e+07	4.72088e+07	4.41184e+07	3.73619e+07	--	--	--	--	--	-	-	-	-
Com_1654_pos	7-Aminonitrazepam	--	C15 H13 N3 O	1.327	252.109	3.58219e+08	1.13767e+08	1.89445e+07	2.86475e+07	8.03438e+07	1.43452e+08	1.45087e+08	1.47564e+08	1.58109e+08	Organoheterocyclic compounds	Benzodiazepines	1,4-benzodiazepines	1105989	HMDB0041819	-	-	-	-
Com_1664_pos	SL 15:0;O/18:4	--	C33 H59 N O5 S	7.097	582.415	1.40952e+07	9.1131e+07	4.68349e+07	2.12028e+08	4.8211e+06	5.8231e+07	4.26554e+07	3.09935e+07	2.50203e+07	--	--	--	--	--	-	-	-	-
Com_1667_pos	Avocadyne 1-acetate	--	C19 H34 O4	7.115	309.242	8.40823e+06	9.59137e+07	3.15544e+07	1.31322e+07	7.83284e+07	8.58722e+07	1.30615e+08	1.46647e+08	1.27617e+08	Lipids and lipid-like molecules	Fatty Acyls	Fatty alcohols	24607-06-5	HMDB0031048	-	-	-	-
Com_1687_pos	gamma-Glutamylglutamine	--	C10 H17 N3 O6	1.431	276.119	1.19674e+08	7.50485e+07	7.19292e+07	9.93684e+07	7.49149e+07	8.65632e+07	1.08855e+08	1.41118e+08	1.30925e+08	Organic acids and derivatives	Carboxylic acids and derivatives	Amino acids, peptides, and analogues	1466-50-8	HMDB0029147	-	-	-	-
Com_1690_pos	PE O-14:1_6:0	--	C25 H50 N O7 P	5.623	508.339	1.06865e+08	3.03836e+07	7.55635e+07	1.64552e+08	8.694e+07	1.26756e+08	1.20044e+08	1.1171e+08	1.16838e+08	--	--	--	--	--	-	-	-	-
Com_1727_pos	7-methyl-3-nitroimidazo[1,2-a]pyridine	--	C8 H7 N3 O2	1.201	200.041	5.29559e+07	1.32495e+08	1.36831e+08	7.66005e+07	1.09196e+08	1.57161e+06	7.12775e+07	6.58777e+07	6.76032e+07	--	--	--	--	--	-	-	-	-
Com_1730_pos	2-(3,5-dimethyl-1H-pyrazol-4-yl)-3-nitropyridine	--	C10 H10 N4 O2	1.228	219.083	2.10471e+07	3.60053e+07	2.99225e+07	2.14085e+07	2.84087e+07	2.23467e+07	1.94948e+07	1.75321e+07	1.81032e+07	--	--	--	--	--	-	-	-	-
Com_1732_pos	1-[4-(1-adamantyl)phenoxy]-3-piperidinopropan-2-ol hydrochloride	--	C24 H35 N O2	5.005	370.271	1.31787e+07	2.61012e+07	7.91489e+07	5.53301e+07	5.00191e+07	4.64518e+07	6.84584e+07	6.63643e+07	6.59481e+07	--	--	--	--	--	-	-	-	-
Com_1734_pos	6,7-dihydro-5H-dibenzo[d,f][1,3]diazepin-6-one	--	C13 H10 N2 O	6.431	211.087	7.85442e+07	4.54258e+07	3.99662e+07	1.10969e+08	4.94026e+07	9.87974e+07	6.19293e+07	6.14611e+07	6.15898e+07	--	--	--	--	--	-	-	-	-
Com_1739_pos	7α-Hydroxytestosterone	--	C19 H28 O3	6.834	305.211	2.81583e+07	3.23318e+07	3.59612e+07	2.60643e+07	1.96789e+07	3.29594e+07	3.20371e+07	3.56677e+07	3.46633e+07	--	--	--	--	--	-	-	-	-
Com_1745_pos	EPH	--	C16 H23 N5 O6	4.601	364.162	1.03094e+09	2.22543e+08	1.79046e+08	1.11962e+08	1.65173e+08	2.07972e+08	1.63942e+08	1.39003e+08	1.42132e+08	--	--	--	--	--	-	-	-	-
Com_1772_pos	Valaciclovir	--	C13 H20 N6 O4	1.397	325.161	7.24019e+07	3.27614e+07	2.93069e+07	3.72917e+07	3.32039e+07	4.68896e+07	9.91615e+07	9.70669e+07	1.02751e+08	Organic acids and derivatives	Carboxylic acids and derivatives	Amino acids, peptides, and analogues	124832-27-5	HMDB0014716	-	-	-	-
Com_1775_pos	SM 21:0;2O	--	C26 H55 N2 O6 P	1.259	273.187	6.2812e+07	2.38016e+07	3.79363e+07	4.41262e+07	3.13606e+07	4.6007e+07	7.03402e+07	8.35337e+07	6.95974e+07	--	--	--	--	--	-	-	-	-
Com_1777_pos	2-[(3S)-1-(Cyclohexylmethyl)-3-pyrrolidinyl]-5-methyl-1H-benzimidazole	--	C19 H27 N3	5.12	320.207	1.86691e+07	3.29315e+07	6.09488e+07	2.85243e+07	4.14085e+07	2.75188e+07	5.35975e+07	5.33493e+07	5.69053e+07	--	--	--	--	--	-	-	-	-
Com_1782_pos	7-hydroxy-3-(4-methoxyphenyl)-4H-chromen-4-one	--	C16 H12 O4	6.041	308.091	1.44236e+07	7.80972e+06	5.98167e+06	1.29763e+07	1.15547e+07	1.29781e+07	4.25026e+07	4.14798e+07	3.61749e+07	Phenylpropanoids and polyketides	Isoflavonoids	O-methylated isoflavonoids	485-72-3	HMDB0005808	C00858	ko01100//Metabolic pathways;ko01110//Biosynthesis of secondary metabolites;ko01061//Biosynthesis of phenylpropanoids	Chemical structure transformation maps;Global and overview maps	Metabolism
Com_1786_pos	5-Fluoro-2-[(3S)-1-(2-methylbenzyl)-3-pyrrolidinyl]-1H-benzimidazole	--	C19 H20 F N3	4.685	310.177	7.19733e+07	2.10943e+08	5.75689e+07	1.25531e+08	6.18646e+07	2.37439e+08	1.82914e+08	1.91476e+08	1.90188e+08	--	--	--	--	--	-	-	-	-
Com_1792_pos	N1-(2-amino-2-oxoethyl)-2-(isopropylthio)acetamide	--	C7 H14 N2 O2 S	5.447	213.067	1.48423e+08	9.94169e+07	1.17959e+08	8.63655e+07	9.39468e+07	9.30334e+07	1.3238e+08	1.09672e+08	1.09869e+08	--	--	--	--	--	-	-	-	-
Com_1797_pos	2-methyl-2,3,4,5-tetrahydro-1,5-benzoxazepin-4-one	--	C10 H11 N O2	5.141	160.076	1.57223e+08	1.53704e+08	9.67454e+07	9.07432e+07	9.78513e+07	1.33962e+08	1.26718e+08	1.33629e+08	1.56763e+08	--	--	--	--	--	-	-	-	-
Com_1805_pos	Leukotriene D4	--	C25 H40 N2 O6 S	6.363	497.272	1.10622e+07	1.47968e+07	3.74952e+07	9.14268e+06	8.50936e+06	2.09604e+07	6.80241e+07	6.5446e+07	6.47865e+07	Lipids and lipid-like molecules	Fatty Acyls	Eicosanoids	-	HMDB0244369	C05951	ko01100//Metabolic pathways;ko00590//Arachidonic acid metabolism	Global and overview maps;Lipid metabolism	Metabolism
Com_1819_pos	Sedanolide	--	C12 H18 O2	6.338	195.138	1.06704e+08	1.09485e+08	1.18438e+08	1.42967e+08	1.02555e+08	1.1791e+08	1.97612e+08	1.78203e+08	2.2215e+08	Organoheterocyclic compounds	Isobenzofurans	HASH(0x219f0d8)	-	HMDB0302242	-	-	-	-
Com_1829_pos	Cer 16:0;2O/18:2	--	C34 H65 N O3	9.221	536.505	1.78402e+07	2.97685e+07	2.46633e+07	9.34561e+07	3.62185e+07	3.64834e+07	5.84966e+07	7.03873e+07	6.12763e+07	--	--	--	--	--	-	-	-	-
Com_1834_pos	N-Butylbenzenesulfonamide	--	C10 H15 N O2 S	5.327	214.087	1.08359e+07	4.85478e+06	2.77002e+06	2.84085e+06	3.19173e+06	4.59568e+06	4.46434e+06	4.4713e+06	4.06422e+06	--	--	--	--	--	-	-	-	-
Com_1863_pos	SM 14:3;2O/2:0	--	C21 H39 N2 O6 P	6.238	447.261	1.04981e+08	1.53018e+08	1.61411e+08	2.54703e+08	1.2937e+08	1.55426e+08	7.73485e+07	1.40813e+08	1.40754e+08	--	--	--	--	--	-	-	-	-
Com_1866_pos	--	L-Malate	C4 H6 O5	1.581	157.011	1.54622e+08	1.94138e+08	1.39689e+08	8.73245e+07	1.32018e+08	1.17992e+08	1.37211e+08	1.44482e+08	1.87506e+08	Organic acids and derivatives	Hydroxy acids and derivatives	Beta hydroxy acids and derivatives	97-67-6	HMDB0000156	C00149	ko01100//Metabolic pathways;ko01110//Biosynthesis of secondary metabolites;ko01120//Microbial metabolism in diverse environments;ko01060//Biosynthesis of plant secondary metabolites;ko01063//Biosynthesis of alkaloids derived from shikimate pathway;ko01061//Biosynthesis of phenylpropanoids;ko01070//Biosynthesis of plant hormones;ko01200//Carbon metabolism;ko01065//Biosynthesis of alkaloids derived…	Carbohydrate metabolism;Chemical structure transformation maps;Energy metabolism;Global and overview maps	Metabolism
Com_1870_pos	--	Hydroquinone	C6 H6 O2	1.522	111.044	7.72894e+08	1.75472e+08	2.54922e+08	5.89915e+08	4.49484e+08	7.1216e+08	6.43711e+08	5.04233e+08	7.96184e+08	Benzenoids	Phenols	Benzenediols	123-31-9	HMDB0002434	-	-	-	-
Com_1873_pos	--	2,5-Furandicarboxylic acid	C6 H4 O5	2.118	139.003	3.27423e+08	1.2805e+08	1.24499e+08	5.5934e+07	1.35532e+08	1.24165e+08	1.24376e+08	1.20303e+08	1.21273e+08	Organoheterocyclic compounds	Furans	Furoic acid and derivatives	3238-40-2	HMDB0004812	C20450	ko01120//Microbial metabolism in diverse environments	Global and overview maps	Metabolism
Com_1876_pos	Imidazole lactate	--	C6 H8 N2 O3	1.417	157.061	1.39512e+08	1.16437e+08	1.93334e+08	1.03687e+08	1.24277e+08	1.3711e+08	1.07662e+08	1.17157e+08	1.24453e+08	Organoheterocyclic compounds	Azoles	Imidazoles	-	HMDB0253418	C05568	ko01100//Metabolic pathways;ko00340//Histidine metabolism	Amino acid metabolism;Global and overview maps	Metabolism
Com_1900_pos	DL-5-Methoxytryptophan	--	C12 H14 N2 O3	5.152	217.097	3.83296e+07	6.18232e+07	5.01193e+07	4.31398e+07	1.99861e+07	5.24803e+07	3.10257e+07	3.67742e+07	3.25923e+07	--	--	--	--	--	-	-	-	-
Com_1903_pos	LNK	--	C16 H31 N5 O5	4.851	189.124	9.81662e+07	7.66545e+07	8.57959e+07	9.20238e+07	1.22847e+08	9.31917e+07	8.66437e+07	8.46901e+07	7.9306e+07	--	--	--	--	--	-	-	-	-
Com_1907_pos	--	(3-Methoxy-4-hydroxyphenyl)ethylene glycol sulfate	C9 H12 O7 S	4.831	265.038	802883	3.07275e+06	6.65405e+06	3.38309e+06	3.85519e+06	2.88777e+06	2.0043e+07	2.03209e+07	1.87153e+07	--	--	--	--	--	-	-	-	-
Com_1929_pos	--	Methylmalonate	C4 H6 O4	2.684	141.016	2.19888e+08	6.14865e+07	9.51298e+07	1.47755e+08	2.35876e+08	1.52573e+08	1.21411e+08	1.22719e+08	1.21273e+08	Organic acids and derivatives	Carboxylic acids and derivatives	Dicarboxylic acids and derivatives	516-05-2	HMDB0000202	C02170	ko01100//Metabolic pathways;ko00240//Pyrimidine metabolism;ko00640//Propanoate metabolism;ko00280//Valine, leucine and isoleucine degradation	Amino acid metabolism;Carbohydrate metabolism;Global and overview maps;Nucleotide metabolism	Metabolism
Com_1937_pos	6-Acetylmorphine	--	C19 H21 N O4	4.658	328.151	5.35192e+07	6.28787e+07	3.94005e+07	1.38161e+08	5.58104e+07	9.74527e+07	2.5058e+08	2.36151e+08	2.41144e+08	Alkaloids and derivatives	Morphinans	HASH(0x1d92a60)	2784-73-8	HMDB0041812	-	-	-	-
Com_1942_pos	Saxitoxin	--	C10 H17 N7 O4	5.388	322.123	2.44093e+07	8.78152e+07	1.00866e+08	6.45357e+07	7.03007e+07	6.25342e+07	8.39377e+07	8.24226e+07	8.03282e+07	Phenylpropanoids and polyketides	Saxitoxins, gonyautoxins, and derivatives	HASH(0x1efbd90)	35523-89-8	HMDB0029368	-	-	-	-
Com_1950_pos	SM 9:1;2O/8:0	--	C22 H45 N2 O6 P	5.171	465.308	4.59608e+07	8.72254e+07	1.41357e+08	1.4413e+08	8.70042e+07	1.29963e+08	9.26334e+07	9.14442e+07	8.85406e+07	--	--	--	--	--	-	-	-	-
Com_1952_pos	TG 9:0_14:1_30:7	--	C56 H92 O6	6.651	883.666	882778	1.15942e+06	2.0838e+06	1.18948e+06	1.46821e+06	1.04862e+06	7.82387e+06	7.83482e+06	7.65147e+06	--	--	--	--	--	-	-	-	-
Com_1954_pos	Coenzyme Q2	--	C19 H26 O4	6.354	319.188	5.54018e+07	8.6395e+07	1.32322e+08	1.03989e+08	9.62681e+07	8.9181e+07	5.53699e+07	5.27218e+07	6.33947e+07	Lipids and lipid-like molecules	Prenol lipids	Quinone and hydroquinone lipids	606-06-4	HMDB0006709	C00399	ko01100//Metabolic pathways;ko00190//Oxidative phosphorylation	Energy metabolism;Global and overview maps	Metabolism
Com_1967_pos	2-Hydroxyacetophenone	--	C8 H8 O2	2.486	137.06	3.16304e+08	2.27329e+08	2.3474e+08	2.25067e+08	1.45785e+07	2.23875e+08	2.69059e+08	2.97684e+08	2.7491e+08	Organic oxygen compounds	Organooxygen compounds	Carbonyl compounds	-	HMDB0245150	C07189	ko01120//Microbial metabolism in diverse environments	Global and overview maps	Metabolism
Com_1971_pos	SL 21:3;O/12:0;O	--	C33 H61 N O6 S	6.548	600.427	4.73653e+07	3.45662e+07	7.6487e+07	2.23216e+08	5.06762e+07	9.36873e+07	6.83544e+07	6.48083e+07	6.52635e+07	--	--	--	--	--	-	-	-	-
Com_1989_pos	ethyl 2-{[(1-methyl-3-propyl-1H-pyrazol-4-yl)carbonyl]amino}acetate	--	C12 H19 N3 O3	4.934	254.15	3.92076e+07	3.35911e+06	2.5044e+06	3.09948e+06	2.54688e+06	5.47213e+06	1.15147e+07	1.07614e+07	8.16828e+06	--	--	--	--	--	-	-	-	-
Com_2009_pos	Isoquinoline	--	C9 H7 N	5.138	130.065	1.69587e+08	1.82785e+08	1.07397e+08	1.0867e+08	1.16293e+08	1.26505e+08	1.45047e+08	1.53333e+08	1.58081e+08	Organoheterocyclic compounds	Isoquinolines and derivatives	HASH(0x16b81b0)	119-65-3	HMDB0034244	-	-	-	-
Com_2012_pos	CerP 17:0;2O/2:0	--	C19 H40 N O6 P	6.885	410.269	1.28363e+07	1.16779e+07	4.01042e+07	8.91118e+07	1.84879e+07	2.58262e+07	1.16792e+07	1.13096e+07	9.8744e+06	--	--	--	--	--	-	-	-	-
Com_2014_pos	1,4-dihydroxyheptadec-16-en-2-yl acetate	--	C19 H36 O4	7.815	351.251	3.3527e+07	3.726e+07	8.98604e+07	5.3205e+07	5.68463e+07	4.42794e+07	7.59301e+07	7.13948e+07	6.99646e+07	--	--	--	--	--	-	-	-	-
Com_2016_pos	3-amino-2-phenyl-2H-pyrazolo[4,3-c]pyridine-4,6-diol	--	C12 H10 N4 O2	5.742	243.088	9.71753e+07	8.18039e+07	9.11995e+07	6.82979e+07	9.03994e+07	8.36233e+07	1.07832e+08	1.11868e+08	1.0791e+08	--	--	--	--	--	-	-	-	-
Com_2041_pos	6-cyclohex-3-enyl-5-nitropiperidin-2-one	--	C11 H16 N2 O3	5.201	225.124	1.84095e+07	5.73067e+07	5.14006e+07	7.19549e+07	5.74224e+07	5.45959e+07	3.80432e+07	3.39467e+07	3.44962e+07	--	--	--	--	--	-	-	-	-
Com_2052_pos	S-Adenosylmethionine	--	C15 H22 N6 O5 S	1.264	399.145	9.50575e+07	1.25804e+08	7.28715e+07	6.40522e+07	1.65625e+08	9.71692e+07	1.04804e+08	8.86259e+07	1.10571e+08	Nucleosides, nucleotides, and analogues	5'-deoxyribonucleosides	5'-deoxy-5'-thionucleosides	485-80-3	HMDB0001185	C00019	ko01100//Metabolic pathways;ko01110//Biosynthesis of secondary metabolites;ko01060//Biosynthesis of plant secondary metabolites;ko01230//Biosynthesis of amino acids;ko01070//Biosynthesis of plant hormones;ko00270//Cysteine and methionine metabolism;ko00330//Arginine and proline metabolism;ko00999//Biosynthesis of various plant secondary metabolites;ko00261//Monobactam biosynthesis;ko04122//Sulfur…	Amino acid metabolism;Biosynthesis of other secondary metabolites;Chemical structure transformation maps;Folding, sorting and degradation;Global and overview maps	Genetic Information Processing;Metabolism
Com_2099_pos	5-(6-hydroxy-6-methyloctyl)-2,5-dihydrofuran-2-one	--	C13 H22 O3	6.492	227.164	1.94687e+07	7.0155e+07	3.38045e+07	3.32987e+07	1.66746e+07	2.21538e+07	4.37804e+07	2.90428e+07	4.13721e+07	--	--	--	--	--	-	-	-	-
Com_2116_pos	4-(4-methylbenzyl)-1lambda~6~,4-thiazinane-1,1-dione	--	C12 H17 N O2 S	5.229	279.117	2.0822e+07	7.55686e+07	6.45193e+07	4.61481e+07	5.41935e+07	8.84299e+07	7.59679e+07	4.91609e+07	7.35979e+07	--	--	--	--	--	-	-	-	-
Com_2117_pos	HexCer 10:1;2O/20:5	--	C36 H59 N O8	6.182	634.432	3.46825e+07	3.10097e+07	7.22274e+07	2.32571e+08	6.7881e+07	1.23559e+08	8.76561e+07	6.67416e+07	7.32527e+07	--	--	--	--	--	-	-	-	-
Com_2119_pos	--	N-Tetradecanamide	C14 H29 N O	8.727	228.233	2.89534e+07	4.7427e+07	1.00911e+08	5.37265e+07	8.41297e+07	2.51329e+07	5.5541e+07	6.68072e+07	5.46954e+07	--	--	--	--	--	-	-	-	-
Com_2126_pos	(2E)-6-hydroxy-2-methyl-6-(4-methylphenyl)hept-2-enoic acid	--	C15 H20 O3	4.688	271.129	9.68527e+06	1.14962e+07	1.17825e+07	4.93511e+07	2.52567e+07	3.12474e+07	1.50406e+07	1.59489e+07	1.41223e+07	--	--	--	--	--	-	-	-	-
Com_2170_pos	Enrofloxacin	--	C19 H22 F N3 O3	4.906	342.156	1.85836e+07	2.35456e+07	1.42055e+07	2.21413e+07	1.50293e+07	1.26974e+07	1.01694e+07	1.59297e+07	1.47922e+07	Organoheterocyclic compounds	Quinolines and derivatives	Quinoline carboxylic acids	93106-60-6	HMDB0029861	-	-	-	-
Com_2173_pos	Tomelukast	--	C16 H22 N4 O3	4.749	319.182	2.00494e+08	1.76573e+07	1.05637e+08	4.77425e+07	1.12607e+08	1.24219e+08	6.16456e+07	6.18679e+07	3.56497e+07	--	--	--	--	--	-	-	-	-
Com_2175_pos	SL 12:2;O/12:0;O	--	C24 H45 N O6 S	5.885	476.295	2.38894e+06	1.95752e+06	1.76854e+06	2.00957e+06	2.44496e+06	1.77243e+06	1.91388e+07	1.73296e+07	1.78921e+07	--	--	--	--	--	-	-	-	-
Com_2178_pos	1-(3-ethyl-2,4-dihydroxy-6-methoxyphenyl)butan-1-one	--	C13 H18 O4	5.874	199.133	6.7306e+06	3.05886e+07	3.58713e+07	1.52667e+07	3.26958e+07	1.51605e+07	3.09677e+07	3.11548e+07	2.96775e+07	--	--	--	--	--	-	-	-	-
Com_2197_pos	N-(4-butyl-2-methylphenyl)-N'-[4-(4-methylpiperazino)phenyl]urea	--	C23 H32 N4 O	6.836	381.261	4.95576e+07	1.43419e+07	1.66816e+07	1.72205e+07	1.21079e+07	1.3078e+07	6.10329e+07	3.22827e+07	3.66619e+07	--	--	--	--	--	-	-	-	-
Com_2232_pos	LPC 14:1-SN2	--	C22 H44 N O7 P	5.367	466.294	4.07884e+07	4.1706e+07	7.18624e+07	7.51669e+07	5.24156e+07	6.21494e+07	4.16063e+07	3.98675e+07	4.15252e+07	--	--	--	--	--	-	-	-	-
Com_2258_pos	Cer 16:0;2O/3:0	--	C19 H39 N O3	7.392	330.301	2.53248e+06	1.47973e+07	2.32168e+07	6.85584e+07	5.68705e+06	1.11941e+07	1.89208e+07	1.90783e+07	1.75362e+07	--	--	--	--	--	-	-	-	-
Com_2262_pos	3-Methoxy prostaglandin F1α	--	C21 H38 O6	6.745	409.256	4.83852e+06	1.70766e+07	5.91394e+07	2.58701e+06	2.80849e+07	3.55212e+06	7.7314e+06	5.33803e+06	6.83411e+06	--	--	--	--	--	-	-	-	-
Com_2286_pos	4-methyl-5-oxo-2-pentyl-2,5-dihydrofuran-3-carboxylic acid	--	C11 H16 O4	6.071	213.112	1.24479e+07	4.31359e+07	8.32132e+07	1.37451e+08	6.17926e+07	9.01907e+07	4.43732e+07	4.76235e+07	4.06261e+07	--	--	--	--	--	-	-	-	-
Com_2305_pos	SL 11:1;O/22:2;O	--	C33 H61 N O6 S	6.544	600.426	4.73653e+07	3.45662e+07	7.6487e+07	2.23216e+08	5.06762e+07	9.36873e+07	6.83544e+07	6.48083e+07	6.52635e+07	--	--	--	--	--	-	-	-	-
Com_2311_pos	Decanoylcarnitine	--	C17 H33 N O4	11.735	316.252	1.7554e+06	1.09851e+07	4.16214e+07	9.11824e+07	2.72873e+07	9.21693e+06	5.23394e+07	7.96143e+07	7.00747e+07	Lipids and lipid-like molecules	Fatty Acyls	Fatty acid esters	1492-27-9	HMDB0000651	-	-	-	-
Com_2320_pos	SL 14:2;O/19:1	--	C33 H61 N O5 S	6.879	584.431	3.10894e+07	2.97894e+07	3.48652e+07	1.46241e+08	3.40198e+07	4.55664e+07	2.58973e+07	1.84442e+07	2.65509e+07	--	--	--	--	--	-	-	-	-
Com_2321_pos	(+/-)11(12)-EET	--	C20 H32 O3	6.889	303.232	4.89608e+07	4.89215e+07	2.32023e+07	2.56787e+07	1.49408e+07	1.68907e+07	4.02832e+07	4.04496e+07	3.95103e+07	--	--	--	--	--	-	-	-	-
Com_2392_pos	N-Acetylmethionine	--	C7 H13 N O3 S	5.239	209.092	1.7238e+07	3.00557e+06	4.24567e+07	3.2169e+07	3.46682e+07	3.61513e+07	3.33526e+07	3.2181e+07	3.40002e+07	Organic acids and derivatives	Carboxylic acids and derivatives	Amino acids, peptides, and analogues	65-82-7	HMDB0011745	-	-	-	-
Com_2406_pos	Huperzine	--	C15 H18 N2 O	1.34	243.145	6.94729e+07	1.16607e+07	1.90027e+07	2.42733e+07	1.83656e+07	3.0315e+07	5.38391e+07	5.33879e+07	6.06522e+07	--	--	--	--	--	-	-	-	-
Com_2412_pos	N,N'-di(4-methoxyphenyl)thiourea	--	C15 H16 N2 O2 S	5.271	289.101	3.3811e+07	7.47798e+07	7.89718e+07	5.05254e+07	6.87794e+07	6.047e+07	6.16645e+07	5.2944e+07	5.66451e+07	--	--	--	--	--	-	-	-	-
Com_2425_pos	--	Azetidine-2-carboxylic acid	C4 H7 N O2	1.983	102.055	3.29533e+08	3.40643e+08	2.75927e+08	3.20557e+08	3.79984e+08	3.45246e+08	3.21867e+08	3.33016e+08	3.61641e+08	Organoheterocyclic compounds	Azetidines	Azetidinecarboxylic acids or derivatives	-	HMDB0248797	-	-	-	-
Com_2427_pos	SL 15:0;O/18:0	--	C33 H67 N O5 S	11.39	607.498	3.54538e+07	4.34669e+07	3.30191e+07	6.32043e+07	2.66599e+07	2.2646e+07	5.82577e+07	5.78526e+07	4.81313e+07	--	--	--	--	--	-	-	-	-
Com_2433_pos	SL 15:3;O/18:3	--	C33 H55 N O5 S	9.55	595.405	161172	8.05535e+07	1.88729e+07	2.61357e+07	2.41145e+07	3.07568e+06	6.93193e+06	6.78548e+06	6.00536e+06	--	--	--	--	--	-	-	-	-
Com_2445_pos	LDGTS 2:0	--	C12 H23 N O6	5.025	278.161	6.72168e+06	1.61393e+07	1.29946e+07	1.18477e+07	9.17121e+06	9.62582e+06	1.92369e+07	2.32538e+07	1.78837e+07	--	--	--	--	--	-	-	-	-
Com_2453_pos	(4E)-1,7-bis(3,4-dihydroxyphenyl)hept-4-en-3-one	--	C19 H20 O5	4.924	145.076	3.24816e+08	1.83388e+08	1.6908e+08	2.39993e+08	2.74037e+08	3.29911e+08	2.05286e+08	3.41348e+08	3.98444e+08	--	--	--	--	--	-	-	-	-
Com_2482_pos	Ifenprodil	--	C21 H27 N O2	5.429	326.209	4.15916e+07	2.75449e+07	8.78339e+07	1.30553e+08	6.04611e+07	1.50901e+08	3.72578e+07	5.81973e+07	3.40402e+07	Organoheterocyclic compounds	Piperidines	Benzylpiperidines	-	HMDB0253384	-	-	-	-
Com_2528_pos	1-(2-methoxy-4-nitrophenyl)pyrrolidine	--	C11 H14 N2 O3	4.62	223.108	9.99748e+06	1.67755e+07	2.10176e+07	7.25855e+07	1.1092e+07	4.21405e+07	2.0993e+07	1.48889e+07	1.7048e+07	--	--	--	--	--	-	-	-	-
Com_2537_pos	Cer 10:1;2O/2:0	--	C12 H23 N O3	6.018	230.175	3.35939e+06	5.03628e+06	9.60342e+06	1.96483e+07	3.86462e+06	1.03158e+07	9.16981e+06	1.03169e+07	9.6421e+06	--	--	--	--	--	-	-	-	-
Com_2540_pos	Sunitinib	--	C22 H27 F N4 O2	5.129	399.224	8.35212e+07	3.67434e+07	4.20139e+07	3.58703e+07	4.34282e+07	4.04182e+07	6.4045e+07	6.22701e+07	6.51757e+07	Organoheterocyclic compounds	Indoles and derivatives	Indolines	557795-19-4	HMDB0015397	-	-	-	-
Com_2552_pos	D-Allose	--	C6 H12 O6	1.339	198.097	9.88329e+07	4.70409e+07	2.93256e+07	4.07314e+07	4.09644e+07	5.73274e+07	1.27273e+08	1.36786e+08	1.42592e+08	Organic oxygen compounds	Organooxygen compounds	Carbohydrates and carbohydrate conjugates	6038-51-3	HMDB0001151	C01487	ko01100//Metabolic pathways;ko01120//Microbial metabolism in diverse environments;ko02010//ABC transporters;ko00051//Fructose and mannose metabolism	Carbohydrate metabolism;Global and overview maps;Membrane transport	Environmental Information Processing;Metabolism
Com_2595_pos	LPC 32:7-SN1	--	C40 H68 N O7 P	6.532	724.499	3.50793e+06	1.71322e+06	1.42472e+06	2.01096e+06	1.74921e+06	2.46019e+06	1.78196e+06	1.93037e+06	2.15341e+06	--	--	--	--	--	-	-	-	-
Com_2602_pos	N-Stearoyl taurine	--	C20 H41 N O4 S	5.955	392.28	2.65111e+06	4.10962e+06	4.81134e+06	5.47193e+06	2.72591e+06	3.61488e+06	3.54337e+06	4.1455e+06	6.03579e+06	Lipids and lipid-like molecules	Fatty Acyls	Fatty amides	63155-80-6	HMDB0240595	-	-	-	-
Com_2610_pos	3-(4-ethoxyphenyl)-2-(tetrahydro-1H-pyrrol-1-ylcarbonyl)acrylonitrile	--	C16 H18 N2 O2	2.528	271.14	1.87767e+08	1.22271e+07	5.82964e+06	5.58885e+06	1.22252e+07	2.08787e+07	1.63609e+07	1.74544e+07	1.6683e+07	--	--	--	--	--	-	-	-	-
Com_2631_pos	INH	--	C16 H26 N6 O5	5.106	383.199	1.6423e+06	8.79385e+06	2.26906e+07	2.79488e+07	2.65452e+07	3.16794e+07	1.19574e+07	1.31817e+07	1.3003e+07	Organoheterocyclic compounds	Pyridines and derivatives	Pyridinecarboxylic acids and derivatives	54-85-3	HMDB0015086	-	-	-	-
Com_2663_pos	N-(9-oxodecyl)acetamide	--	C12 H23 N O2	6.145	214.18	2.39469e+07	6.74075e+07	1.0531e+08	1.64383e+08	6.01435e+07	1.0311e+08	6.23408e+07	7.67971e+07	6.46921e+07	--	--	--	--	--	-	-	-	-
Com_2670_pos	Prolylleucine	--	C11 H20 N2 O3	4.645	229.155	5.8269e+06	7.41195e+07	1.82289e+07	7.38785e+07	7.2372e+06	1.23625e+08	4.31391e+07	3.94508e+07	2.85083e+07	Organic acids and derivatives	Carboxylic acids and derivatives	Amino acids, peptides, and analogues	-	HMDB0253028	-	-	-	-
Com_2682_pos	2-({2-oxo-2-[(2-oxo-3-azepanyl)amino]ethyl}sulfanyl)acetic acid	--	C10 H16 N2 O4 S	4.641	261.091	5.63908e+07	2.67224e+07	1.9946e+07	2.99698e+07	2.68856e+07	2.74347e+07	4.6414e+07	3.79293e+07	4.31874e+07	--	--	--	--	--	-	-	-	-
Com_2718_pos	HPK	--	C17 H28 N6 O4	6.578	381.225	4.49184e+07	1.51953e+08	2.19095e+08	2.75496e+08	9.92948e+07	2.3777e+08	1.72427e+08	1.8767e+08	1.42462e+08	--	--	--	--	--	-	-	-	-
Com_2722_pos	UR-144 N-(5-Methylhexyl) analog	--	C23 H33 N O	4.979	340.26	2.06156e+07	2.8835e+06	3.68052e+06	1.46026e+06	2.51569e+06	6.1901e+06	1.06995e+07	8.41598e+06	8.10619e+06	--	--	--	--	--	-	-	-	-
Com_2759_pos	Harmine	--	C13 H12 N2 O	1.146	213.098	6.03642e+07	6.16439e+06	4.26588e+07	4.83102e+07	4.49556e+07	5.28959e+07	4.48552e+07	4.72333e+07	5.53985e+07	Alkaloids and derivatives	Harmala alkaloids	HASH(0x27fec80)	442-51-3	HMDB0030311	C06538	ko01063//Biosynthesis of alkaloids derived from shikimate pathway;ko00901//Indole alkaloid biosynthesis	Biosynthesis of other secondary metabolites;Chemical structure transformation maps	Metabolism
Com_2762_pos	Taurodeoxycholic acid	--	C26 H45 N O6 S	5.482	500.299	3.35104e+06	2.62131e+07	4.38758e+07	8.58722e+07	3.38751e+07	5.36946e+07	2.72043e+07	2.4287e+07	2.4459e+07	Lipids and lipid-like molecules	Steroids and steroid derivatives	Bile acids, alcohols and derivatives	516-50-7	HMDB0000896	-	-	-	-
Com_2785_pos	Gemifloxacin	--	C18 H20 F N5 O4	1.448	372.152	1.39257e+08	1.8071e+07	9.43323e+06	9.1981e+06	1.25845e+07	3.78279e+07	2.38239e+07	1.65703e+07	2.75341e+07	Organoheterocyclic compounds	Diazanaphthalenes	Naphthyridines	175463-14-6	HMDB0015286	-	-	-	-
Com_2826_pos	11β-Prostaglandin F2α	--	C20 H34 O5	7.314	377.23	3.70117e+07	3.90197e+07	3.59564e+07	2.11891e+07	3.64328e+07	2.18531e+07	6.66945e+07	5.83477e+07	5.29429e+07	--	--	--	--	--	-	-	-	-
Com_2827_pos	(±)5(6)-DiHETE	--	C20 H32 O4	7.728	319.215	4.39432e+07	8.52649e+07	5.55744e+07	8.05799e+07	6.3462e+07	6.52544e+07	6.469e+07	5.63072e+07	5.68122e+07	--	--	--	--	--	-	-	-	-
Com_2875_pos	Arachidonoyl amide	--	C20 H33 N O	10.904	304.262	9.86781e+07	9.73945e+07	1.94806e+08	3.17423e+07	2.05307e+08	6.90188e+07	7.14063e+07	9.79688e+07	8.93362e+07	--	--	--	--	--	-	-	-	-
Com_2878_pos	N-[4-(4-methylpiperazino)phenyl]-2-phenylacetamide	--	C19 H23 N3 O	1.104	310.188	7.28512e+07	7.87692e+06	1.3807e+07	2.18482e+07	1.10335e+07	2.61076e+07	2.75463e+07	2.74756e+07	2.77712e+07	--	--	--	--	--	-	-	-	-
Com_2910_pos	Amitriptyline-d3	--	C20 H20 [2]H3 N	7.127	281.211	1.52108e+07	8.91676e+07	1.94253e+08	2.57742e+08	9.03913e+07	1.84393e+08	1.52056e+08	8.53336e+07	1.00656e+08	--	--	--	--	--	-	-	-	-
Com_2927_pos	3-Methoxybenzaldehyde	--	C8 H8 O2	5.077	155.071	1.40058e+07	6.76328e+06	2.29263e+07	3.42411e+07	2.02606e+07	2.58008e+07	1.94682e+07	2.20514e+07	2.21976e+07	Benzenoids	Benzene and substituted derivatives	Benzoyl derivatives	591-31-1	HMDB0031459	-	-	-	-
Com_2943_pos	1-(4-methyl-2-pyridyl)pyrrolidine-2,5-dione	--	C10 H10 N2 O2	1.182	191.077	2.8854e+07	4.91352e+07	4.60772e+07	4.86785e+07	3.24234e+07	4.33014e+07	4.30715e+07	4.01545e+07	4.41324e+07	--	--	--	--	--	-	-	-	-
Com_2952_pos	Obscurolide A1	--	C15 H17 N O5	5.003	324.146	8.88983e+07	1.0378e+07	1.0029e+07	1.62525e+07	1.41195e+07	2.75113e+07	3.13398e+07	3.19219e+07	2.9208e+07	--	--	--	--	--	-	-	-	-
Com_2963_pos	8-Isoprostaglandin F1α	--	C20 H36 O5	7.393	339.25	4.70432e+07	1.53943e+07	1.13751e+07	4.30544e+06	1.21158e+07	3.69388e+06	2.58878e+07	2.59335e+07	2.66118e+07	--	--	--	--	--	-	-	-	-
Com_2984_pos	14(15)-EET ethanolamide	--	C22 H37 N O3	8.271	386.269	1.04589e+08	342397	393704	472538	450059	9.19845e+06	6.76396e+06	5.14769e+06	5.89688e+06	--	--	--	--	--	-	-	-	-
Com_2992_pos	2-benzyl-6-hydroxy-2-azabicyclo[2.2.2]octan-3-one	--	C14 H17 N O2	4.639	232.13	4.10195e+07	1.88503e+07	2.03912e+07	3.99444e+07	3.03365e+07	2.64293e+07	3.59712e+07	3.57783e+07	3.57204e+07	--	--	--	--	--	-	-	-	-
Com_2999_pos	5-(tert-butyl)-2-methyl-N-(5-methyl-3-isoxazolyl)-3-furamide	--	C14 H18 N2 O3	1.27	285.12	6.64544e+07	5.51331e+07	8.73574e+07	5.61333e+07	7.15586e+07	3.44091e+08	1.06978e+08	1.09304e+08	1.0901e+08	--	--	--	--	--	-	-	-	-
Com_3018_pos	HexCer 8:0;2O/11:0	--	C25 H49 N O8	5.799	492.344	3.36216e+07	1.54011e+07	2.46332e+07	9.14693e+07	2.71554e+07	4.12695e+07	5.2242e+07	5.91823e+07	5.64519e+07	--	--	--	--	--	-	-	-	-
Com_3029_pos	EKK	--	C17 H33 N5 O6	1.049	202.629	5.36859e+07	3.03477e+07	3.80018e+07	6.78162e+07	4.45459e+07	2.58728e+07	5.16248e+07	5.22887e+07	4.81687e+07	--	--	--	--	--	-	-	-	-
Com_3033_pos	SPB 14:0;2O	--	C14 H31 N O2	5.859	246.243	2.56422e+07	4.7995e+07	2.65519e+07	5.01692e+07	3.218e+07	3.26739e+07	5.18954e+07	5.0031e+07	4.66202e+07	--	--	--	--	--	-	-	-	-
Com_3045_pos	1-benzyl-3-butyl-4-hydroxy-6-phenylpyridin-2(1H)-one	--	C22 H23 N O2	5.114	334.177	4.98305e+07	3.69308e+07	3.84085e+07	3.47715e+07	4.02417e+07	3.64547e+07	4.55544e+07	5.01414e+07	4.92385e+07	--	--	--	--	--	-	-	-	-
Com_3058_pos	3-Indoleacetonitrile	--	C10 H8 N2	1.373	157.08	2.23196e+08	2.1456e+08	2.01392e+08	1.32484e+08	1.84935e+08	1.77056e+08	1.56487e+08	1.68168e+08	1.82004e+08	Organoheterocyclic compounds	Indoles and derivatives	Indoles	771-51-7	HMDB0006524	C02938	ko01100//Metabolic pathways;ko00380//Tryptophan metabolism	Amino acid metabolism;Global and overview maps	Metabolism
Com_3059_pos	DPH	--	C15 H21 N5 O6	1.875	368.157	4.19664e+08	8.06228e+07	5.26481e+07	7.19359e+07	5.95283e+07	1.09581e+08	9.70051e+07	8.76891e+07	9.37344e+07	--	--	--	--	--	-	-	-	-
Com_3080_pos	LPC 12:0	--	C20 H42 N O7 P	5.584	462.26	2.55665e+06	3.00618e+07	2.56124e+07	2.64783e+07	3.91901e+07	3.94889e+07	4.60978e+07	4.32599e+07	4.68975e+07	--	--	--	--	--	-	-	-	-
Com_3100_pos	2,6-Di-tert-butyl-1,4-benzoquinone	--	C14 H20 O2	6.637	221.154	1.58692e+07	2.76368e+07	7.27839e+07	2.42408e+07	2.64458e+07	2.16332e+07	4.87252e+07	5.13938e+07	5.28603e+07	Lipids and lipid-like molecules	Prenol lipids	Monoterpenoids	719-22-2	HMDB0013817	-	-	-	-
Com_3108_pos	Phenylacetaldehyde	--	C8 H8 O	4.896	121.065	9.83583e+07	7.96253e+07	7.10978e+07	7.88776e+07	7.73289e+07	8.00808e+07	8.82906e+07	1.0007e+08	8.94296e+07	Benzenoids	Benzene and substituted derivatives	HASH(0x1db1a30)	6314-97-2	HMDB0041610	C00601	ko01100//Metabolic pathways;ko01120//Microbial metabolism in diverse environments;ko00360//Phenylalanine metabolism	Amino acid metabolism;Global and overview maps	Metabolism
Com_3114_pos	SM 9:1;2O/20:4	--	C34 H61 N2 O6 P	10.468	643.454	1.55382e+06	3.43327e+06	3.52554e+06	1.68213e+07	4.61756e+06	3.82842e+06	5.49816e+06	4.93523e+06	5.50592e+06	--	--	--	--	--	-	-	-	-
Com_3115_pos	9-Aminoacridine, monohydrochloride, monohydrate	--	C13 H10 N2	5.26	195.092	5.65598e+06	2.154e+06	2.10051e+06	2.03507e+06	1.8748e+06	3.17688e+06	1.70749e+06	1.78412e+06	1.65457e+06	Organoheterocyclic compounds	Azoles	Thiazoles	873-64-3	HMDB0040068	-	-	-	-
Com_3139_pos	2-[(3S)-1-(2-Chlorobenzyl)-3-pyrrolidinyl]-5-methyl-1,3,4-oxadiazole	--	C14 H16 Cl N3 O	4.767	278.106	916238	4.7186e+07	2.86853e+07	6.77589e+07	9.44572e+06	8.41981e+07	2.47573e+07	2.26027e+07	2.28033e+07	--	--	--	--	--	-	-	-	-
Com_3181_pos	10-Hydroxycarbazepine	--	C15 H14 N2 O2	5.301	255.113	8.98269e+07	8.82347e+06	1.06311e+07	8.41647e+06	7.57979e+06	1.92892e+07	1.85882e+07	1.69326e+07	1.65226e+07	Organoheterocyclic compounds	Benzazepines	Dibenzazepines	-	HMDB0060676	C07493	ko07033//Anticonvulsants	Chronology: Nervous system agents	Drug Development
Com_3221_pos	quinoxaline-2,3-dithiol	--	C8 H6 N2 S2	1.245	232.959	7.79682e+07	1.7403e+07	1.05342e+07	1.88162e+07	1.37252e+07	2.0137e+07	1.66858e+07	1.6509e+07	1.31914e+07	--	--	--	--	--	-	-	-	-
Com_3229_pos	SL 10:1;O/14:0	--	C24 H47 N O5 S	5.977	462.322	2.76923e+07	1.86984e+07	1.82355e+07	5.35606e+07	1.70917e+07	3.37457e+07	3.57665e+07	2.33402e+07	3.35789e+07	--	--	--	--	--	-	-	-	-
Com_3236_pos	5,6-dimethyl-4-oxo-4H-pyran-2-carboxylic acid	--	C8 H8 O4	4.038	169.047	402944	9.33714e+07	1.89833e+07	6.88462e+07	979357	8.05062e+07	2.62351e+07	2.96317e+07	2.75525e+07	--	--	--	--	--	-	-	-	-
Com_3251_pos	SL 10:1;O/12:0	--	C22 H43 N O5 S	6.343	451.328	1.32529e+07	3.15018e+07	5.20113e+06	5.74906e+07	1.05462e+07	6.20802e+06	2.05452e+07	2.24507e+07	2.33066e+07	--	--	--	--	--	-	-	-	-
Com_3266_pos	5-trans prostaglandin F2β	--	C20 H34 O5	7.127	377.23	3.44415e+07	5.30972e+07	4.6252e+07	2.98557e+07	4.95383e+07	3.51009e+07	6.97905e+07	7.15666e+07	6.69587e+07	--	--	--	--	--	-	-	-	-
Com_3274_pos	DPK	--	C15 H26 N4 O6	2.064	180.1	4.19637e+08	2.13227e+08	1.86645e+08	2.01125e+08	2.10393e+08	1.93611e+08	2.06268e+08	2.05874e+08	2.00816e+08	--	--	--	--	--	-	-	-	-
Com_3286_pos	SL 11:1;O/22:3	--	C33 H59 N O5 S	6.671	582.416	9.39171e+06	2.1963e+07	1.94851e+07	7.82606e+07	2.28872e+07	2.49592e+07	1.45883e+07	1.24942e+07	1.33408e+07	--	--	--	--	--	-	-	-	-
Com_3287_pos	ELK	--	C17 H32 N4 O6	2.25	389.24	3.55676e+06	2.55089e+06	2.66884e+06	2.32551e+07	1.38379e+06	4.69205e+06	5.85605e+06	5.51756e+06	5.39071e+06	--	--	--	--	--	-	-	-	-
Com_3303_pos	β-Lapachone	--	C15 H14 O3	2.212	243.098	726286	5.49898e+06	3.46024e+06	1.6374e+07	3.05162e+06	1.60141e+07	5.61237e+06	5.31964e+06	7.14945e+06	--	--	--	--	--	-	-	-	-
Com_3308_pos	ethyl 1-(3-nitro-2-thienyl)piperidine-4-carboxylate	--	C12 H16 N2 O4 S	4.75	285.091	605201	4.53097e+06	2.04661e+06	1.71148e+07	625353	1.79791e+07	4.62134e+06	5.29246e+06	5.1632e+06	--	--	--	--	--	-	-	-	-
Com_3331_pos	N-{[(2R,4S,5R)-5-Ethyl-1-azabicyclo[2.2.2]oct-2-yl]methyl}-2-furamide	--	C15 H22 N2 O2	2.869	245.161	6.62817e+06	9.14957e+06	1.08114e+07	1.62104e+07	1.66244e+07	9.98271e+06	2.80758e+07	2.43314e+07	2.62308e+07	--	--	--	--	--	-	-	-	-
Com_3346_pos	1-(4-benzylpiperazino)-2-(pyridin-2-ylamino)propan-1-one	--	C19 H24 N4 O	7.122	363.161	5.71686e+06	984434	4.83297e+06	4.59727e+06	3.24062e+06	7.42283e+06	1.22681e+07	1.65136e+07	1.24917e+07	--	--	--	--	--	-	-	-	-
Com_3370_pos	N-Methyllysine	--	C7 H16 N2 O2	1.166	161.129	1.99281e+08	8.13213e+07	9.77969e+07	8.08942e+07	9.56426e+07	9.50262e+07	9.55528e+07	7.25751e+07	8.85727e+07	--	--	--	--	--	-	-	-	-
Com_3374_pos	Thymidine 5'-monophosphate	--	C10 H15 N2 O8 P	4.718	323.07	3.72973e+06	3.33485e+06	1.18623e+06	417318	400518	363746	2.60637e+06	2.92444e+06	2.64013e+06	Nucleosides, nucleotides, and analogues	Pyrimidine nucleotides	Pyrimidine deoxyribonucleotides	365-07-1	HMDB0001227	C00364	ko01100//Metabolic pathways;ko00240//Pyrimidine metabolism	Global and overview maps;Nucleotide metabolism	Metabolism
Com_3397_pos	Debromohymenialdisine	--	C11 H11 N5 O2	4.941	268.079	4.71582e+06	2.24359e+07	3.36263e+07	3.59124e+07	3.03176e+07	3.13234e+07	3.58555e+07	3.62595e+07	3.05007e+07	--	--	--	--	--	-	-	-	-
Com_3406_pos	SPB 16:1;2O	--	C16 H33 N O2	6.249	272.259	1.98909e+07	5.85037e+07	5.02918e+07	4.7183e+07	5.49514e+07	2.75421e+07	4.25808e+07	3.74982e+07	3.43918e+07	--	--	--	--	--	-	-	-	-
Com_3473_pos	Cortisol	--	C21 H30 O5	6.171	363.214	4.62087e+08	7.53983e+07	8.75802e+07	8.36121e+07	9.85607e+07	1.24656e+08	2.02662e+08	1.38901e+08	1.4765e+08	Lipids and lipid-like molecules	Steroids and steroid derivatives	Hydroxysteroids	50-23-7	HMDB0000063	C00735	ko01100//Metabolic pathways;ko07225//Glucocorticoid and mineralocorticoid receptor agonists/antagonists	Global and overview maps;Target-based classification: Nuclear receptors	Drug Development;Metabolism
Com_3500_pos	2-Hydroxyhippuric acid	--	C9 H9 N O4	1.212	201.016	1.80664e+07	1.28617e+07	1.03212e+07	1.09278e+07	1.23659e+07	1.44228e+07	1.09046e+07	1.1967e+07	1.12575e+07	Benzenoids	Benzene and substituted derivatives	Benzoic acids and derivatives	487-54-7	HMDB0000840	-	-	-	-
Com_3513_pos	1,5-dimethyl-N-(4-morpholinobenzyl)-1H-pyrazole-3-carboxamide	--	C17 H22 N4 O2	4.935	315.182	1.37418e+08	1.95717e+07	1.62824e+07	2.03391e+07	2.04374e+07	4.83044e+07	4.22525e+07	3.53067e+07	3.45119e+07	--	--	--	--	--	-	-	-	-
Com_3526_pos	4-Hydroxypropranolol	--	C16 H21 N O3	1.973	276.156	4.16128e+07	1.70436e+07	2.41612e+07	2.95079e+07	3.09712e+07	2.40821e+07	3.25712e+07	2.82557e+07	2.88193e+07	--	--	--	--	--	-	-	-	-
Com_3531_pos	Epinephrine	--	C9 H13 N O3	1.639	166.086	1.54435e+08	7.66318e+07	1.06832e+08	3.552e+08	1.21723e+08	9.90098e+07	1.34838e+08	1.26833e+08	1.22014e+08	Benzenoids	Phenols	Benzenediols	51-43-4	HMDB0000068	C00788	ko01100//Metabolic pathways;ko00350//Tyrosine metabolism	Amino acid metabolism;Global and overview maps	Metabolism
Com_3558_pos	--	isoleucine	C6 H13 N O2	5.882	132.102	8.23441e+08	6.9754e+08	6.10032e+08	7.74811e+08	6.90659e+08	8.32494e+08	6.90832e+08	8.45123e+08	9.72654e+08	Organic acids and derivatives	Carboxylic acids and derivatives	Amino acids, peptides, and analogues	443-79-8	HMDB0033923	-	-	-	-
Com_3560_pos	LPC 17:2	--	C25 H48 N O7 P	5.962	528.311	1.32203e+07	1.38355e+06	6.76541e+06	6.81284e+06	6.72008e+06	1.20718e+07	2.8139e+07	2.16221e+07	2.3556e+07	--	--	--	--	--	-	-	-	-
Com_3579_pos	PC 30:3	--	C38 H70 N O8 P	6.005	722.485	9.24031e+07	1.10111e+07	4.8651e+07	1.49716e+08	4.06836e+07	3.79836e+07	5.54066e+07	3.06907e+07	5.1569e+07	--	--	--	--	--	-	-	-	-
Com_3645_pos	2-Aminoacetophenone	--	C8 H9 N O	4.754	136.076	1.85886e+08	1.06821e+08	9.83058e+07	8.7068e+07	1.15777e+08	1.68999e+08	1.22171e+08	8.71047e+07	9.30149e+07	Organic oxygen compounds	Organooxygen compounds	Carbonyl compounds	551-93-9	HMDB0032630	-	-	-	-
Com_3669_pos	Fisetin	--	C15 H10 O6	5.846	287.058	2.04612e+07	2.73213e+07	2.899e+07	1.96753e+07	4.73557e+07	3.53875e+07	3.49431e+07	5.70931e+07	4.97153e+07	--	--	--	--	--	-	-	-	-
Com_3708_pos	HexCer 19:2;2O/18:1;O	--	C43 H79 N O9	11.514	776.566	4.21235e+07	2.93672e+07	3.05918e+07	1.72396e+07	2.28427e+07	1.11887e+08	3.22254e+07	2.5178e+07	2.16947e+07	--	--	--	--	--	-	-	-	-
Com_3724_pos	NAGlySer 18:5/16:1	--	C39 H62 N2 O7	6.962	688.479	1.64696e+07	1.68141e+06	4.08731e+06	9.10084e+06	2.36186e+06	1.04567e+07	1.2288e+07	1.17962e+07	1.0615e+07	--	--	--	--	--	-	-	-	-
Com_3739_pos	U-47700-d6	--	C17 H19 [2]H6 Cl N2 O	9.548	335.152	3.92881e+06	1.11422e+08	4.90937e+07	5.22334e+07	5.64873e+07	1.5958e+07	2.9582e+07	3.00075e+07	2.57214e+07	--	--	--	--	--	-	-	-	-
Com_3740_pos	Obacunone	--	C26 H30 O7	6.69	455.208	8.57022e+07	2.27833e+07	2.00328e+07	1.03468e+08	7.75098e+07	4.31064e+07	6.24948e+07	5.9493e+07	6.51942e+07	Lipids and lipid-like molecules	Prenol lipids	Triterpenoids	751-03-1	HMDB0035858	-	-	-	-
Com_3746_pos	--	o-Toluic Acid	C8 H8 O2	6.812	137.06	4.22194e+07	1.49057e+08	1.06266e+08	1.90332e+08	1.01035e+08	1.63002e+08	9.38776e+07	9.21009e+07	1.02829e+08	Benzenoids	Benzene and substituted derivatives	Benzoic acids and derivatives	118-90-1	HMDB0002340	C07215	ko01100//Metabolic pathways;ko01120//Microbial metabolism in diverse environments	Global and overview maps	Metabolism
Com_3786_pos	HKK	--	C18 H33 N7 O4	5.281	412.27	1.15823e+07	4.99854e+06	2.02852e+07	1.62659e+07	2.04804e+07	2.73649e+07	1.62276e+07	1.50082e+07	1.64244e+07	--	--	--	--	--	-	-	-	-
Com_3811_pos	mesityl(piperidin-4-yl)methanone hydrochloride	--	C15 H21 N O	1.155	232.166	9.12403e+06	5.45573e+06	2.20344e+06	3.41162e+06	3.85293e+06	8.68224e+06	1.83479e+07	1.67165e+07	1.64441e+07	--	--	--	--	--	-	-	-	-
Com_3816_pos	4-Nitrosodiphenylamine	--	C12 H10 N2 O	5.226	199.087	5.73824e+07	2.36698e+07	2.16453e+07	2.94698e+07	3.00486e+07	3.85114e+07	3.81307e+07	3.62824e+07	3.53631e+07	--	--	--	--	--	-	-	-	-
Com_3818_pos	Mepirizole	--	C11 H14 N4 O2	4.615	235.119	7.62403e+06	7.08203e+06	7.55773e+06	5.25239e+06	7.63431e+06	6.42829e+06	6.69712e+06	6.79051e+06	6.53169e+06	Organic oxygen compounds	Organooxygen compounds	Ethers	-	HMDB0254454	-	-	-	-
Com_3830_pos	Salicylic acid	--	C7 H6 O3	4.549	139.037	1.61011e+07	3.21868e+07	2.66555e+07	4.2144e+07	3.67996e+07	2.60354e+07	3.22812e+07	2.43777e+07	2.63918e+07	Benzenoids	Benzene and substituted derivatives	Benzoic acids and derivatives	-	HMDB0302214	C00805	ko01100//Metabolic pathways;ko01110//Biosynthesis of secondary metabolites;ko01120//Microbial metabolism in diverse environments;ko01061//Biosynthesis of phenylpropanoids;ko01070//Biosynthesis of plant hormones;ko00621//Dioxin degradation;ko01053//Biosynthesis of siderophore group nonribosomal peptides	Chemical structure transformation maps;Global and overview maps;Metabolism of terpenoids and polyketides;Xenobiotics biodegradation and metabolism	Metabolism
Com_3843_pos	Prostaglandin I2	--	C20 H32 O5	5.189	353.232	3.51012e+07	9.94257e+06	1.27109e+07	2.44386e+07	1.14333e+07	2.68819e+07	3.50606e+07	3.91356e+07	3.88974e+07	Lipids and lipid-like molecules	Fatty Acyls	Eicosanoids	35121-78-9	HMDB0001335	C01312	ko01100//Metabolic pathways;ko00590//Arachidonic acid metabolism	Global and overview maps;Lipid metabolism	Metabolism
[truncated: 1,177 more rows]
