# Supplementary material for: ChnagG Plays the Role of 5‐Salicylate Hydroxylase in the Gentisic Acid Pathway of Salicylic Acid Metabolism in Cochliobolus heterostrophus
Source: Mol Plant Pathol. 2025 Jun 2;26(6):e70090. doi: 10.1111/mpp.70090 (PMC12130555; doi:10.1111/mpp.70090)
Supplement: Supplementary file 5 — Table S2 Primers used in this study. [file MPP-26-e70090-s005.xlsx]

## Sheet: Sheet1
Table S2. Primers used in this study
Name of primers	Sequences (5’-3’)	Annotation
yh-chG1-F	CATGGCTGATATCGGATCCGAATTCATGGTCGGGGGACTTCTGAGTTACCTAG	pET32a-ChnagG vector construction
yh-chG1-R	GGTGCTCGAGTGCGGCCGCAAGCTTCCAAGCGAGATCGCTCTTCTCGTTGTCG
32a-F	AAGCTTGCGGCCGCACTC	pET32a-ChnagG vector verify
32a-R	GAATTCGGATCCGATATCAGCCATGG
D-G1-S-F	TCGACGGTATCGATAAGCTTCGCAAAGGATGATGAGGGGT	Creation of knockout mutants
D-G1-S-R	TCCTTCAATATCATCTTCTGGTTGGGATACTGTAGTGGTAGATG
D-G1-H-F	CATCTACCACTACAGTATCCCAACCAGAAGATGATATTGAAGGA
D-G1-H-R	ATGCAAACAGAATTTCCACAACAAAGAAGGATTACCTCTAAACAAG
D-G1-X-F	CTTGTTTAGAGGTAATCCTTCTTTGTTGTGGAAATTCTGTTTGCAT
D-G1-X-R	CCCCCGGGCTGCAGGAATTCCTTCCACCACAGTAAACCACC
C-G1-S-R	CTCAGAAGTCCCCCGACCATTCCTTCAATATCATCTTCTGG	Creation of gene complement mutants
C-G1-F	CCAGAAGATGATATTGAAGGAATGGTCGGGGGACTTCTGAG
C-G1-R	GCTCCTCGCCCTTGCTCACCCTCTACCAAGCGAGATCGCTCT
C-G1-GFP-F	AGAGCGATCTCGCTTGGTAGAGGGTGAGCAAGGGCGAGGAGC
C-G1-G4-R	ATGCAAACAGAATTTCCACAACCATCATGCAACATGCATGTAC
C-G1-X-F	GTACATGCATGTTGCATGATGGTTGTGGAAATTCTGTTTGCAT
C-G1-X-R	CCCCCGGGCTGCAGGAATTCCTTCCACCACAGTAAACCACC
ACT-F	GTTTCGCCCTTCCCCACGCCATCT	Relative quantification primers
ACT-R	GATGGAGGGACCGCTCTCGTCGTA
DL-25838093-F	TTCCCCAATGCCTCCTTCAC
DL-25838093-R	CCATGACGCGCTTGTATGTG
DL-25838772-F	CTTGCCGACGTTCAAAAGCA
DL-25838772-R	TGTCTGTGGTAAATGGCGCT
DL-25847987-F	GCATGTGTGGGAGTACGAGA
DL-25847987-R	TCTGGATCCTCTGACCGTGT
DL-25847080-F	CTGGGAGTTGCTAGCGAGAG
DL-25847080-R	CTTCAAATCTGCCGCCTTCG
DL-25838579-F	CATCCTCCAGTTCATGTCGG
DL-25838579-R	CCAGGGAAAGCGTAGTTCTC
DL-25842750-F	TCACCCACAAATCCAACGTT
DL-25842750-R	GTCGTAGTCTTGGGGTTGAC
DL-25836204-F	GAATTTCCAGATGCGCCGAC
DL-25836204-R	CGGGATGAAAGTGTTTGGCG
DL-25842696-F	CCGTCTCCCCTGCTGTTAAG
DL-25842696-R	TGGCCTCGGTATCCTGGTAA
UBQ9-F	TACAGTTCTACAAGGTGGACGAC
UBQ9-R	GCAGTAGTGGCGGTCGAAGT
ICS1-F	GTATGCTGGTCCTGTTGGCT
ICS1-R	TCGTTCTTGGTACCGCAACA
npr1-F	TCCATCGAGAAGCTCCAGGA
npr1-R	TGAGCCAAAAGTCCGGGATG
PR1-F	TCTGCAACTATTACCCGCCG
PR1-R	CGCGCGTATGATTGATGCTG
